# Supplementary material for: 1,2-Bis(4-amino­phen­oxy)ethane
Source: Acta Crystallogr Sect E Struct Rep Online. 2008 May 21;64(Pt 6):o1122. doi: 10.1107/S1600536808014736 (PMC2961458; doi:10.1107/S1600536808014736)
Supplement: Supplementary file 1 [file e-64-o1122-sup1.cif]

##############################################################################
###                                                                        ###
###        Electronic paper (Acta Crystallographica Section E)             ###
###                                                                        ###
##############################################################################
#                                                                            #
# This CIF contains the data in a paper accepted for publication in Acta     #
# Crystallographica Section E. It conforms to the requirements of Notes      #
# for Authors for Section E, and has been peer reviewed under the auspices   #
# of the IUCr Commission on Journals.                                        #
#                                                                            #
# Full details of the Crystallographic Information File format               #
# are given in the paper "The Crystallographic Information File (CIF):       #
# a New Standard Archive File for Crystallography" by S. R. Hall, F. H.      #
# Allen and I. D. Brown [Acta Cryst. (1991), A47, 655-685].                  #
#                                                                            #
# The current version of the core CIF dictionary is obtainable from          #
# ftp://ftp.iucr.org/pub/cif_core.dic. The current version number is 2.4.    #
#                                                                            #
# Software is freely available for graphical display of the structure(s) in  #
# this CIF.  For information consult the CIF home page http://www.iucr.org/  #
# cif/home.html                                                              #
#                                                                            #
# This file may be used for bona fide research purposes within the           #
# scientific community so long as proper attribution is given to the journal # 
# article from which it was obtained.                                        #
#                                                                            #
##############################################################################
                                             
data_I
_audit_creation_method     SHELXL-97
_chemical_name_systematic
;
1,2-Bis(4-aminophenoxy)ethane
;
_chemical_name_common     1,2-Di(p-aminophenyloxy)ethane
_chemical_formula_moiety     'C14 H16 N2 O2'
_chemical_formula_sum     'C14 H16 N2 O2'
_chemical_formula_iupac     'C14 H16 N2 O2'
_chemical_formula_weight     244.29
_chemical_melting_point     179
_symmetry_cell_setting     Orthorhombic
_symmetry_space_group_name_H-M     'P b c n'
_symmetry_space_group_name_Hall     '-P 2n 2ab'
loop_
    _symmetry_equiv_pos_as_xyz
    'x, y, z'
    '-x+1/2, -y+1/2, z+1/2'
    'x+1/2, -y+1/2, -z'
    '-x, y, -z+1/2'
    '-x, -y, -z'
    'x-1/2, y-1/2, -z-1/2'
    '-x-1/2, y-1/2, z'
    'x, -y, z-1/2'
_cell_length_a     14.2157(9)
_cell_length_b     10.4608(8)
_cell_length_c     8.1817(5)
_cell_angle_alpha     90.00
_cell_angle_beta     90.00
_cell_angle_gamma     90.00
_cell_volume     1216.68(14)
_cell_formula_units_Z     4
_cell_measurement_reflns_used     14232
_cell_measurement_theta_min     3.5
_cell_measurement_theta_max     29.7
_cell_measurement_temperature     173(2)
_exptl_crystal_description     block
_exptl_crystal_colour     'dark red'
_exptl_crystal_size_max     0.37
_exptl_crystal_size_mid     0.35
_exptl_crystal_size_min     0.23
_exptl_crystal_density_diffrn     1.334
_exptl_crystal_density_meas     ?
_exptl_crystal_density_method     'not measured'
_exptl_crystal_F_000     520
_exptl_absorpt_coefficient_mu     0.090
_exptl_absorpt_correction_type     none
_exptl_absorpt_process_details     ?
_exptl_absorpt_correction_T_min     .
_exptl_absorpt_correction_T_max     .
_exptl_special_details
;
;
_diffrn_ambient_temperature     173(2)
_diffrn_radiation_type     MoK\a
_diffrn_radiation_wavelength     0.71073
_diffrn_radiation_source     'fine-focus sealed tube'
_diffrn_radiation_monochromator     graphite
_diffrn_measurement_device_type     'Stoe IPDSII two-circle'
_diffrn_measurement_method     \w
_diffrn_detector_area_resol_mean     ?
_diffrn_reflns_number     15103
_diffrn_reflns_av_R_equivalents     0.0490
_diffrn_reflns_av_sigmaI/netI     0.0223
_diffrn_reflns_theta_min     3.47
_diffrn_reflns_theta_max     29.62
_diffrn_reflns_theta_full     25.00
_diffrn_measured_fraction_theta_max     0.990
_diffrn_measured_fraction_theta_full     0.997
_diffrn_reflns_limit_h_min     -19
_diffrn_reflns_limit_h_max     19
_diffrn_reflns_limit_k_min     -14
_diffrn_reflns_limit_k_max     11
_diffrn_reflns_limit_l_min     -11
_diffrn_reflns_limit_l_max     11
_diffrn_standards_number     0
_diffrn_standards_interval_count     .
_diffrn_standards_interval_time     .
_diffrn_standards_decay_%     ?
_refine_special_details
;
Refinement of <i>F</i>^2^ against ALL reflections. The weighted <i>R</i>-factor
<i>wR</i> and goodness of fit <i>S</i> are based on <i>F</i>^2^, conventional
<i>R</i>-factors <i>R</i> are based on <i>F</i>, with <i>F</i> set to zero for
negative <i>F</i>^2^. The threshold expression of <i>F</i>^2^ >
\s(<i>F</i>^2^) is used only for calculating <i>R</i>-factors(gt) <i>etc</i>.
and is not relevant to the choice of reflections for refinement.
<i>R</i>-factors based on <i>F</i>^2^ are statistically about twice as large
as those based on <i>F</i>, and <i>R</i>- factors based on ALL data will be
even larger.
;
_reflns_number_total     1700
_reflns_number_gt     1549
_reflns_threshold_expression     I>2\s(I)
_refine_ls_structure_factor_coef     Fsqd
_refine_ls_matrix_type     full
_refine_ls_R_factor_all     0.0528
_refine_ls_R_factor_gt     0.0482
_refine_ls_wR_factor_gt     0.1168
_refine_ls_wR_factor_ref     0.1186
_refine_ls_goodness_of_fit_ref     1.195
_refine_ls_restrained_S_all     1.195
_refine_ls_number_reflns     1700
_refine_ls_number_parameters     95
_refine_ls_number_restraints     0
_refine_ls_hydrogen_treatment     mixed
_refine_ls_weighting_scheme     calc
_refine_ls_weighting_details
         'calc w=1/[\s^2^(Fo^2^)+(0.0299P)^2^+0.7945P] where P=(Fo^2^+2Fc^2^)/3'
_atom_sites_solution_hydrogens     geom
_atom_sites_solution_primary     direct
_atom_sites_solution_secondary     difmap
_refine_ls_shift/su_max     0.000
_refine_ls_shift/su_mean     0.000
_refine_diff_density_max     0.294
_refine_diff_density_min     -0.186
_refine_ls_extinction_method     'SHELXL97 (Sheldrick, 2008)'
_refine_ls_extinction_coef     0.024(2)
_refine_ls_extinction_expression
                                  'Fc^*^=kFc[1+0.001xFc^2^\l^3^/sin(2\q)]^-1/4^'
loop_
    _atom_type_symbol
    _atom_type_description
    _atom_type_scat_dispersion_real
    _atom_type_scat_dispersion_imag
    _atom_type_scat_source
    'C' 'C' 0.0033 0.0016
                         'International Tables Vol C Tables 4.2.6.8 and 6.1.1.4'
    'H' 'H' 0.0000 0.0000
                         'International Tables Vol C Tables 4.2.6.8 and 6.1.1.4'
    'N' 'N' 0.0061 0.0033
                         'International Tables Vol C Tables 4.2.6.8 and 6.1.1.4'
    'O' 'O' 0.0106 0.0060
                         'International Tables Vol C Tables 4.2.6.8 and 6.1.1.4'
_computing_data_collection     'X-AREA (Stoe & Cie, 2001)'
_computing_cell_refinement     'X-AREA (Stoe & Cie, 2001)'
_computing_data_reduction     'X-AREA (Stoe & Cie, 2001)'
_computing_structure_solution     'SHELXS97 (Sheldrick, 2008)'
_computing_structure_refinement     'SHELXL97 (Sheldrick, 2008)'
_computing_molecular_graphics     'XP in SHELXTL-Plus (Sheldrick, 2008)'
_computing_publication_material     'PLATON (Spek, 2003)'
loop_
    _atom_site_type_symbol
    _atom_site_label
    _atom_site_fract_x
    _atom_site_fract_y
    _atom_site_fract_z
    _atom_site_U_iso_or_equiv
    _atom_site_adp_type
    _atom_site_calc_flag
    _atom_site_refinement_flags
    _atom_site_occupancy
    _atom_site_disorder_assembly
    _atom_site_disorder_group
    O O1 0.91391(6) 0.60429(10) 0.65677(12) 0.0243(3) Uani d . 1 . .
    N N1 0.52550(9) 0.65323(15) 0.5428(2) 0.0332(3) Uani d . 1 . .
    H H1A 0.5093(15) 0.718(2) 0.470(3) 0.048(6) Uiso d . 1 . .
    H H1B 0.496(3) 0.573(4) 0.537(5) 0.042(11) Uiso d P 0.50 . .
    H H1C 0.486(3) 0.650(4) 0.638(6) 0.048(12) Uiso d P 0.50 . .
    C C1 0.81695(9) 0.61092(12) 0.63296(15) 0.0198(3) Uani d . 1 . .
    C C2 0.78489(9) 0.71034(13) 0.53437(17) 0.0232(3) Uani d . 1 . .
    H H2 0.8285 0.7684 0.4872 0.028 Uiso calc R 1 . .
    C C3 0.68899(10) 0.72479(13) 0.50483(17) 0.0239(3) Uani d . 1 . .
    H H3 0.6678 0.7931 0.4377 0.029 Uiso calc R 1 . .
    C C4 0.62345(9) 0.64020(13) 0.57255(17) 0.0234(3) Uani d . 1 . .
    C C5 0.65662(10) 0.54140(14) 0.67195(19) 0.0268(3) Uani d . 1 . .
    H H5 0.6131 0.4835 0.7196 0.032 Uiso calc R 1 . .
    C C6 0.75275(10) 0.52624(13) 0.70255(17) 0.0240(3) Uani d . 1 . .
    H H6 0.7742 0.4586 0.7704 0.029 Uiso calc R 1 . .
    C C7 0.94691(9) 0.49765(13) 0.75075(18) 0.0244(3) Uani d . 1 . .
    H H7A 0.9230 0.4169 0.7033 0.029 Uiso calc R 1 . .
    H H7B 0.9237 0.5043 0.8645 0.029 Uiso calc R 1 . .
loop_
    _atom_site_aniso_label
    _atom_site_aniso_U_11
    _atom_site_aniso_U_22
    _atom_site_aniso_U_33
    _atom_site_aniso_U_12
    _atom_site_aniso_U_13
    _atom_site_aniso_U_23
    O1 0.0192(4) 0.0272(5) 0.0264(5) -0.0010(4) -0.0026(4) 0.0063(4)
    N1 0.0205(6) 0.0377(7) 0.0413(8) 0.0012(5) -0.0023(5) 0.0043(6)
    C1 0.0202(6) 0.0214(6) 0.0178(5) -0.0003(5) -0.0017(4) -0.0017(5)
    C2 0.0231(6) 0.0230(6) 0.0235(6) -0.0010(5) 0.0019(5) 0.0039(5)
    C3 0.0246(6) 0.0239(6) 0.0233(6) 0.0036(5) -0.0001(5) 0.0028(5)
    C4 0.0205(6) 0.0254(6) 0.0244(6) 0.0005(5) -0.0010(5) -0.0028(5)
    C5 0.0228(6) 0.0267(6) 0.0310(7) -0.0048(5) -0.0004(5) 0.0043(6)
    C6 0.0247(6) 0.0223(6) 0.0250(6) -0.0023(5) -0.0033(5) 0.0050(5)
    C7 0.0237(6) 0.0233(6) 0.0261(6) -0.0007(5) -0.0050(5) 0.0024(5)
_geom_special_details
;
All e.s.d.'s (except the e.s.d. in the dihedral angle between two l.s. planes)
are estimated using the full covariance matrix. The cell e.s.d.'s are taken
into account individually in the estimation of e.s.d.'s in distances, angles
and torsion angles; correlations between e.s.d.'s in cell parameters are only
used when they are defined by crystal symmetry. An approximate (isotropic)
treatment of cell e.s.d.'s is used for estimating e.s.d.'s involving l.s.
planes.
;
loop_
    _geom_bond_atom_site_label_1
    _geom_bond_atom_site_label_2
    _geom_bond_site_symmetry_2
    _geom_bond_distance
    _geom_bond_publ_flag
    O1 C1 . 1.3938(15) ?
    O1 C7 . 1.4338(16) ?
    N1 C4 . 1.4202(18) ?
    N1 H1A . 0.93(2) ?
    N1 H1B . 0.94(4) ?
    N1 H1C . 0.96(5) ?
    C1 C2 . 1.3928(18) ?
    C1 C6 . 1.3935(18) ?
    C2 C3 . 1.3927(18) ?
    C2 H2 . 0.9500 ?
    C3 C4 . 1.3992(19) ?
    C3 H3 . 0.9500 ?
    C4 C5 . 1.397(2) ?
    C5 C6 . 1.3983(19) ?
    C5 H5 . 0.9500 ?
    C6 H6 . 0.9500 ?
    C7 C7 4_756 1.510(2) ?
    C7 H7A . 0.9900 ?
    C7 H7B . 0.9900 ?
loop_
    _geom_angle_atom_site_label_1
    _geom_angle_atom_site_label_2
    _geom_angle_atom_site_label_3
    _geom_angle_site_symmetry_1
    _geom_angle_site_symmetry_3
    _geom_angle
    _geom_angle_publ_flag
    C1 O1 C7 . . 115.93(10) ?
    C4 N1 H1A . . 115.0(14) ?
    C4 N1 H1B . . 112(3) ?
    H1A N1 H1B . . 120(3) ?
    C4 N1 H1C . . 115(3) ?
    H1A N1 H1C . . 114(3) ?
    H1B N1 H1C . . 75(3) ?
    C2 C1 C6 . . 119.80(12) ?
    C2 C1 O1 . . 116.21(11) ?
    C6 C1 O1 . . 123.98(12) ?
    C3 C2 C1 . . 120.12(12) ?
    C3 C2 H2 . . 119.9 ?
    C1 C2 H2 . . 119.9 ?
    C2 C3 C4 . . 120.96(12) ?
    C2 C3 H3 . . 119.5 ?
    C4 C3 H3 . . 119.5 ?
    C5 C4 C3 . . 118.27(12) ?
    C5 C4 N1 . . 120.12(13) ?
    C3 C4 N1 . . 121.61(13) ?
    C4 C5 C6 . . 121.20(12) ?
    C4 C5 H5 . . 119.4 ?
    C6 C5 H5 . . 119.4 ?
    C1 C6 C5 . . 119.65(12) ?
    C1 C6 H6 . . 120.2 ?
    C5 C6 H6 . . 120.2 ?
    O1 C7 C7 . 4_756 108.83(10) ?
    O1 C7 H7A . . 109.9 ?
    C7 C7 H7A 4_756 . 109.9 ?
    O1 C7 H7B . . 109.9 ?
    C7 C7 H7B 4_756 . 109.9 ?
    H7A C7 H7B . . 108.3 ?
loop_
    _geom_torsion_atom_site_label_1
    _geom_torsion_atom_site_label_2
    _geom_torsion_atom_site_label_3
    _geom_torsion_atom_site_label_4
    _geom_torsion_site_symmetry_1
    _geom_torsion_site_symmetry_2
    _geom_torsion_site_symmetry_3
    _geom_torsion_site_symmetry_4
    _geom_torsion
    _geom_torsion_publ_flag
    C7 O1 C1 C2 . . . . -176.63(12) ?
    C7 O1 C1 C6 . . . . 4.11(19) ?
    C6 C1 C2 C3 . . . . -0.3(2) ?
    O1 C1 C2 C3 . . . . -179.57(12) ?
    C1 C2 C3 C4 . . . . -0.2(2) ?
    C2 C3 C4 C5 . . . . 0.6(2) ?
    C2 C3 C4 N1 . . . . -179.62(14) ?
    C3 C4 C5 C6 . . . . -0.5(2) ?
    N1 C4 C5 C6 . . . . 179.72(14) ?
    C2 C1 C6 C5 . . . . 0.4(2) ?
    O1 C1 C6 C5 . . . . 179.62(13) ?
    C4 C5 C6 C1 . . . . 0.0(2) ?
    C1 O1 C7 C7 . . . 4_756 174.05(12) ?
loop_
    _geom_hbond_atom_site_label_D
    _geom_hbond_atom_site_label_H
    _geom_hbond_atom_site_label_A
    _geom_hbond_site_symmetry_A
    _geom_hbond_distance_DH
    _geom_hbond_distance_HA
    _geom_hbond_distance_DA
    _geom_hbond_angle_DHA
    N1 H1A O1 3_466 0.93(2) 2.53(2) 3.4082(18) 158.6(18)
    N1 H1B N1 5_666 0.94(4) 2.48(4) 3.360(3) 157(4)
    N1 H1C N1 4_656 0.96(5) 2.61(5) 3.468(3) 148(3)
data_global
_journal_date_recd_electronic     2008-04-12
_journal_date_accepted     2008-05-15
_journal_name_full     'Acta Crystallographica, Section E'
_journal_year     2008
_journal_volume     64
_journal_issue      6
_journal_page_first     o1122
_journal_page_last     o1122
_journal_paper_category     QO
_journal_coeditor_code     ZL2110
_publ_contact_author_name     'Dr. Mrs. Zareen Akhter'
_publ_contact_author_address
;
Department of Chemistry, Quaid - I- Azam University, Islamabad 45320, Pakistan
;
_publ_contact_author_email     zareenakhter@yahoo.com
_publ_contact_author_fax      92519219888
_publ_contact_author_phone        .92E-306
_publ_section_title
;
1,2-Bis(4-aminophenoxy)ethane
;
loop_
    _publ_author_name
    _publ_author_address
    'Butt, M. Saeed'
;
Department of Chemistry, Quaid-I-Azam University, Islamabad 45320, Pakistan
;
    'Akhter, Zareen'
;
Department of Chemistry, Quaid-I-Azam University, Islamabad 45320, Pakistan
;
    'Bolte, Michael'
;
Institut f\"ur Anorganische Chemie
J. W. Goethe-Universit\"at Frankfurt
Max-von-Laue-Strasse 7
60438 Frankfurt/Main
Germany
;
    'Siddiqi, Humaira M.'
;
Department of Chemistry, Quaid-I-Azam University, Islamabad 45320, Pakistan
;
