# Supplementary material for: 1,2-Bis(4-amino­phen­oxy)ethane
Source: Acta Crystallogr Sect E Struct Rep Online. 2008 May 21;64(Pt 6):o1122. doi: 10.1107/S1600536808014736 (PMC2961458; doi:10.1107/S1600536808014736)
Supplement: Supplementary file 2 [file e-64-o1122-Isup2.hkl]

# 
# h,k,l, Fc-squared, Fo-squared, sigma(Fo-squared) and status flag 
# 
data_I
_shelx_title '  Za14 in Pbcn' 
_shelx_refln_list_code          4 
_shelx_F_calc_maximum      173.13 
_exptl_crystal_F_000       520.00 
_reflns_d_resolution_high  0.7190 
 
loop_ 
 _symmetry_equiv_pos_as_xyz 
 'x, y, z' 
 '-x+1/2, -y+1/2, z+1/2' 
 'x+1/2, -y+1/2, -z' 
 '-x, y, -z+1/2' 
 '-x, -y, -z' 
 'x-1/2, y-1/2, -z-1/2' 
 '-x-1/2, y-1/2, z' 
 'x, -y, z-1/2' 
 
_cell_length_a    14.2157 
_cell_length_b    10.4608 
_cell_length_c     8.1817 
_cell_angle_alpha  90.000 
_cell_angle_beta   90.000 
_cell_angle_gamma  90.000 
 
_shelx_F_squared_multiplier     1.000 
 
loop_ 
 _refln_index_h 
 _refln_index_k 
 _refln_index_l 
 _refln_F_squared_calc 
 _refln_F_squared_meas 
 _refln_F_squared_sigma 
 _refln_observed_status 
   4   0   0       97.23       91.50      2.37 o 
   6   0   0        1.49        0.73      1.30 o 
   8   0   0      599.85      607.55     12.59 o 
  10   0   0       14.09       16.23      1.36 o 
  12   0   0       79.11       79.62      1.80 o 
  14   0   0      201.52      146.41      3.99 o 
  16   0   0       13.13       21.57      1.68 o 
  18   0   0      153.92      174.90      2.90 o 
   3   1   0      161.93      151.80      2.56 o 
   5   1   0      442.63      369.76      9.39 o 
   7   1   0     8017.27     8735.52     60.74 o 
   9   1   0      150.77      129.95      4.29 o 
  11   1   0      255.94      270.60      2.62 o 
  13   1   0       24.97       24.07      1.09 o 
  15   1   0        8.54       10.23      1.16 o 
  17   1   0       37.39       54.37      1.60 o 
  19   1   0        6.91        4.82      1.33 o 
   2   2   0      701.75      628.31      9.90 o 
   4   2   0      258.17      222.54      2.55 o 
   6   2   0     2516.83     2544.91     28.59 o 
   8   2   0       80.39       81.49      2.28 o 
  10   2   0     2091.30     2033.73     31.08 o 
  12   2   0      668.71      630.75      8.46 o 
  14   2   0       27.58       18.23      1.08 o 
  16   2   0       15.36       19.96      1.22 o 
  18   2   0        9.66        9.66      1.35 o 
   1   3   0     3856.29     3548.62    108.23 o 
   3   3   0     4993.92     4817.96     97.93 o 
   5   3   0       15.57       12.44      1.21 o 
   7   3   0      147.06      192.76      3.94 o 
   9   3   0        0.78        1.34      0.96 o 
  11   3   0      481.88      500.52      9.79 o 
  13   3   0      567.90      480.64     10.59 o 
  15   3   0       15.10       11.80      0.94 o 
  17   3   0      115.26      135.79      2.92 o 
  19   3   0       81.12       88.52      1.92 o 
   0   4   0        1.19       -1.89      3.24 o 
   2   4   0     3591.29     3653.42    101.37 o 
   4   4   0     1938.83     1974.90     31.50 o 
   6   4   0        7.26       10.10      1.00 o 
   8   4   0      137.03      116.96      1.57 o 
  10   4   0      954.95      945.10     25.53 o 
  12   4   0       11.08        8.41      0.89 o 
  14   4   0       24.95       24.50      1.11 o 
  16   4   0       23.44       27.35      1.27 o 
  18   4   0      159.22      145.91      4.03 o 
   1   5   0      484.90      443.91      9.02 o 
   3   5   0      823.03      846.81     52.24 o 
   5   5   0       70.69       64.35      1.51 o 
   7   5   0        1.46        1.09      1.06 o 
   9   5   0      129.35      123.64      3.01 o 
  11   5   0     2250.91     2167.23     53.73 o 
  13   5   0        0.32        1.08      1.05 o 
  15   5   0       29.06       30.13      1.31 o 
  17   5   0       47.04       50.10      1.39 o 
   0   6   0      199.91      158.16     10.60 o 
   2   6   0      686.73      702.62      7.54 o 
   4   6   0      603.99      635.73      6.17 o 
   6   6   0        6.19        3.66      1.17 o 
   8   6   0      525.29      489.08     19.88 o 
  10   6   0      792.01      791.65      9.90 o 
  12   6   0      277.10      263.79      6.82 o 
  14   6   0       38.12       38.44      1.28 o 
  16   6   0       10.09       12.46      1.24 o 
   1   7   0       64.98       58.09      3.47 o 
   3   7   0        4.13        4.90      1.33 o 
   5   7   0       23.22       36.97      1.63 o 
   7   7   0       84.28       63.69      1.76 o 
   9   7   0      974.38      987.81     27.34 o 
  11   7   0      100.68      105.83      3.13 o 
  13   7   0        0.30       -0.84      1.38 o 
  15   7   0        7.27        7.29      1.32 o 
  17   7   0       76.38       77.68      1.88 o 
   0   8   0     1461.92     1520.55      8.68 o 
   2   8   0      114.64      122.80      4.86 o 
   4   8   0       44.96       44.87      1.69 o 
   6   8   0       86.98       80.49      1.56 o 
   8   8   0      115.38      111.08      2.01 o 
  10   8   0        3.72        4.77      1.30 o 
  12   8   0        3.83        5.03      1.32 o 
  14   8   0      121.87      135.22      4.75 o 
  16   8   0      198.21      207.36      7.74 o 
   1   9   0     1276.64     1263.34     57.45 o 
   3   9   0        2.29        3.00      1.53 o 
   5   9   0        0.87        3.22      1.41 o 
   7   9   0      148.34      138.90      2.01 o 
   9   9   0       37.46       38.36      1.60 o 
  11   9   0       12.21       11.24      1.34 o 
  13   9   0       54.65       58.56      4.48 o 
  15   9   0       39.50       44.89      1.63 o 
   0  10   0      166.65      154.88      2.99 o 
   2  10   0        5.58        8.49      1.26 o 
   4  10   0       11.17       12.10      1.62 o 
   6  10   0      329.24      323.37      6.13 o 
   8  10   0      658.95      613.16      8.51 o 
  10  10   0       86.75       75.26      2.28 o 
  12  10   0       16.39       18.45      1.64 o 
  14  10   0        7.75       12.27      2.01 o 
   1  11   0      768.28      780.54     10.65 o 
   3  11   0      138.61      146.16      3.17 o 
   5  11   0        5.36        5.60      1.42 o 
   7  11   0        0.87        1.57      1.44 o 
   9  11   0      103.48       95.12      2.16 o 
  11  11   0        3.98        3.48      1.49 o 
   0  12   0      219.36      222.41      2.95 o 
   2  12   0      550.11      549.93      5.23 o 
   4  12   0       14.96       16.08      1.32 o 
   6  12   0       45.88       41.52      2.25 o 
   8  12   0       11.53       11.86      1.64 o 
  10  12   0       17.70       17.31      1.74 o 
   1  13   0       30.32       32.81      1.62 o 
   3  13   0       49.34       45.51      1.73 o 
   5  13   0       55.22       42.07      1.79 o 
   7  13   0       11.59        9.33      1.56 o 
   0  14   0        3.57        4.87      1.60 o 
   2  14   0       33.73       24.46      1.90 o 
   4  14   0       13.37       15.32      1.53 o 
   1   1   1       31.65       30.09      1.70 o 
   2   1   1      676.43      575.75     19.69 o 
   3   1   1      283.73      248.50      4.19 o 
   4   1   1      125.99      119.77      1.43 o 
   5   1   1       11.27       10.43      0.78 o 
   6   1   1       44.91       49.11      0.97 o 
   7   1   1      825.81      892.01      8.52 o 
   8   1   1     1714.39     1865.58     17.93 o 
   9   1   1        1.74        0.69      0.61 o 
  10   1   1      225.17      232.76      2.14 o 
  11   1   1      286.62      287.56      2.55 o 
  12   1   1      370.47      336.61      3.71 o 
  13   1   1       18.41       14.45      0.77 o 
  14   1   1       73.91       55.03      0.91 o 
  15   1   1        1.20        1.19      0.73 o 
  16   1   1        0.57        1.31      0.75 o 
  17   1   1        4.67        5.12      0.86 o 
  18   1   1       98.53      113.30      1.80 o 
  19   1   1        8.46        9.93      1.00 o 
   0   2   1    15935.82    16969.01    514.83 o 
   1   2   1    10251.62    10630.78    201.29 o 
   2   2   1       45.61       51.87      1.38 o 
   3   2   1     1418.69     1331.79     14.88 o 
   4   2   1      626.42      593.28      7.70 o 
   5   2   1       49.89       60.24      1.09 o 
   6   2   1       23.42       21.36      0.82 o 
   7   2   1      194.13      213.63      2.15 o 
   8   2   1       30.71       33.50      0.80 o 
   9   2   1        1.53        3.97      0.67 o 
  10   2   1       69.84       84.83      1.56 o 
  11   2   1      430.00      402.31      6.08 o 
  12   2   1      231.99      214.06      3.24 o 
  13   2   1      113.64      106.46      1.55 o 
  14   2   1       33.63       24.47      0.84 o 
  15   2   1        5.66        7.42      0.82 o 
  16   2   1        0.92        0.39      0.80 o 
  17   2   1       78.12       86.37      1.22 o 
  18   2   1       78.30       80.13      1.34 o 
  19   2   1        4.28        4.76      0.98 o 
   1   3   1      196.30      213.57      2.36 o 
   2   3   1      299.36      289.28      3.78 o 
   3   3   1        0.10        1.76      0.93 o 
   4   3   1       22.34       27.17      0.95 o 
   5   3   1      278.30      248.83      4.74 o 
   6   3   1      130.32      148.21      1.70 o 
   7   3   1      752.78      736.34      5.89 o 
   8   3   1       79.67       92.88      1.33 o 
   9   3   1        0.58        4.86      0.63 o 
  10   3   1     1158.38     1129.91     17.56 o 
  11   3   1      577.84      579.19      5.08 o 
  12   3   1      336.05      343.09      5.61 o 
  13   3   1        1.97        1.51      0.65 o 
  14   3   1        6.09        6.42      0.70 o 
  15   3   1        1.38        2.09      0.76 o 
  16   3   1        0.03       -0.08      0.76 o 
  17   3   1        0.41        1.11      0.86 o 
  18   3   1       43.15       51.97      1.10 o 
  19   3   1      107.06      100.03      3.01 o 
   0   4   1     1085.93     1077.73     16.60 o 
   1   4   1      254.66      258.53     11.58 o 
   2   4   1      351.18      369.44      8.00 o 
   3   4   1      118.73      122.83      2.41 o 
   4   4   1      102.42       95.82      2.12 o 
   5   4   1      256.59      269.94      5.28 o 
   6   4   1       22.24       26.68      0.90 o 
   7   4   1      172.28      183.08      1.38 o 
   8   4   1        0.24        1.58      0.75 o 
   9   4   1       22.22       25.40      0.84 o 
  10   4   1       87.52       82.67      1.69 o 
  11   4   1      746.08      728.43      7.86 o 
  12   4   1      428.36      410.25      5.74 o 
  13   4   1       62.71       56.94      0.88 o 
  14   4   1        8.71        7.50      0.77 o 
  15   4   1        1.78        2.62      0.74 o 
  16   4   1        1.90        3.08      0.75 o 
  17   4   1        2.94        4.17      0.95 o 
  18   4   1       21.50       23.57      1.07 o 
   1   5   1        8.48       18.24      1.71 o 
   2   5   1       26.24       29.52      1.11 o 
   3   5   1      408.06      408.41      4.58 o 
   4   5   1      735.58      783.38     21.57 o 
   5   5   1       17.92       27.30      0.89 o 
   6   5   1        1.88        4.38      0.79 o 
   7   5   1        0.01        2.85      0.75 o 
   8   5   1       23.10       22.91      0.93 o 
   9   5   1      265.29      258.14      4.33 o 
  10   5   1     1069.20     1070.14     14.68 o 
  11   5   1       38.24       41.56      0.87 o 
  12   5   1        6.26        5.79      0.79 o 
  13   5   1       77.21       73.14      1.08 o 
  14   5   1        2.08        3.08      0.74 o 
  15   5   1        9.39        9.95      0.79 o 
  16   5   1        4.42        6.28      0.79 o 
  17   5   1       10.95       13.09      0.99 o 
  18   5   1       20.57       15.27      0.97 o 
   0   6   1       67.65       58.20      1.92 o 
   1   6   1      144.61      180.35      4.68 o 
   2   6   1      654.17      706.62     10.63 o 
   3   6   1     1608.06     1658.51     36.41 o 
   4   6   1      273.05      310.70      3.30 o 
   5   6   1       15.77       22.96      0.92 o 
   6   6   1       34.69       36.90      0.96 o 
   7   6   1       35.63       32.72      0.87 o 
   8   6   1      195.81      184.38      3.02 o 
   9   6   1       33.91       31.59      0.96 o 
  10   6   1      515.68      483.39     10.31 o 
  11   6   1       18.90       20.19      0.89 o 
  12   6   1       33.85       33.98      1.47 o 
  13   6   1       75.92       78.96      1.62 o 
  14   6   1        4.30        6.45      0.78 o 
  15   6   1       29.85       33.85      0.93 o 
  16   6   1       13.98       14.61      0.90 o 
  17   6   1       54.88       52.24      1.54 o 
   1   7   1      775.50      770.19     11.27 o 
   2   7   1      388.51      404.00     13.84 o 
   3   7   1      302.31      313.96      4.80 o 
   4   7   1       41.91       38.41      1.10 o 
   5   7   1        2.72        5.46      0.93 o 
   6   7   1        1.26        1.85      0.79 o 
   7   7   1       19.54       20.32      0.97 o 
   8   7   1       45.98       53.55      1.11 o 
   9   7   1      126.85      129.48      1.49 o 
  10   7   1       89.65       90.02      1.24 o 
  11   7   1      196.37      191.12      3.50 o 
  12   7   1       19.52       19.88      0.96 o 
  13   7   1       35.87       40.28      1.03 o 
  14   7   1      107.45      115.09      2.08 o 
  15   7   1       21.55       23.87      0.95 o 
  16   7   1        1.07        1.93      0.98 o 
  17   7   1       31.66       32.60      1.68 o 
   0   8   1       11.53       14.16      1.57 o 
   1   8   1      208.36      205.24      6.07 o 
   2   8   1      103.08      106.07      1.94 o 
   3   8   1      177.76      193.88      3.03 o 
   4   8   1       89.84       95.40      2.32 o 
   5   8   1        1.06        2.69      0.91 o 
   6   8   1       34.41       34.42      1.01 o 
   7   8   1       15.78       12.78      0.97 o 
   8   8   1      406.92      377.62      3.89 o 
   9   8   1     1179.06     1167.53     19.98 o 
  10   8   1      375.01      369.93      4.23 o 
  11   8   1        3.27        4.92      0.91 o 
  12   8   1        5.12        6.56      0.94 o 
  13   8   1       18.15       18.43      0.97 o 
  14   8   1       20.76       22.55      1.16 o 
  15   8   1        0.11        1.24      1.02 o 
  16   8   1        6.48        9.80      1.13 o 
   1   9   1      159.57      164.76      1.85 o 
   2   9   1      376.72      383.59      4.94 o 
   3   9   1       55.47       59.13      1.20 o 
   4   9   1        0.85        2.48      1.08 o 
   5   9   1        3.99        4.16      1.10 o 
   6   9   1        3.61        4.85      0.93 o 
   7   9   1       13.06       11.96      0.92 o 
   8   9   1        0.40        8.13      0.99 o 
   9   9   1        5.30        8.25      0.95 o 
  10   9   1      122.67      120.84      2.27 o 
  11   9   1        0.00        1.21      0.95 o 
  12   9   1        7.09        9.36      1.04 o 
  13   9   1        1.23        1.33      1.12 o 
  14   9   1        0.16        0.72      1.13 o 
  15   9   1        0.23        2.02      1.10 o 
   0  10   1      461.43      478.27      7.96 o 
   1  10   1      602.72      617.96     10.02 o 
   2  10   1      205.60      205.00      1.95 o 
   3  10   1       53.54       57.50      1.14 o 
   4  10   1        2.69        3.66      1.00 o 
   5  10   1       20.63       20.47      1.11 o 
   6  10   1       14.72       14.36      1.07 o 
   7  10   1       12.78       12.26      1.07 o 
   8  10   1       14.73       17.18      1.03 o 
   9  10   1       57.26       62.89      1.40 o 
  10  10   1       13.27       14.60      1.02 o 
  11  10   1       15.08       17.75      1.06 o 
  12  10   1       75.27       74.19      1.57 o 
  13  10   1        0.20        0.88      1.07 o 
  14  10   1       29.72       26.71      1.32 o 
   1  11   1       85.16       89.65      2.05 o 
   2  11   1      140.41      149.34      3.22 o 
   3  11   1       30.18       31.60      1.31 o 
   4  11   1        2.88        3.76      0.84 o 
   5  11   1        0.75        1.50      1.06 o 
   6  11   1      113.50      111.47      1.57 o 
   7  11   1       42.89       44.31      1.28 o 
   8  11   1       28.26       30.93      1.24 o 
   9  11   1        9.65        9.05      1.08 o 
  10  11   1       37.37       34.02      1.20 o 
  11  11   1       43.64       47.00      1.33 o 
  12  11   1       17.17       18.51      1.28 o 
   0  12   1      138.70      138.53      1.97 o 
   1  12   1        8.39       17.28      1.07 o 
   2  12   1       60.49       57.16      1.05 o 
   3  12   1        1.91        2.90      0.86 o 
   4  12   1        9.75       10.07      1.04 o 
   5  12   1        9.49       11.29      0.99 o 
   6  12   1       59.58       53.89      1.73 o 
   7  12   1       18.67       18.76      1.22 o 
   8  12   1        8.74        9.26      1.23 o 
   9  12   1       34.24       29.06      1.49 o 
  10  12   1        1.02        1.70      1.24 o 
   1  13   1       28.86       26.81      1.09 o 
   2  13   1       68.11       67.07      1.13 o 
   3  13   1       20.90       21.02      1.21 o 
   4  13   1        5.27        6.69      0.98 o 
   5  13   1       19.97       19.56      1.11 o 
   6  13   1       49.74       49.21      1.45 o 
   7  13   1        0.07        0.43      0.94 o 
   8  13   1        9.56        9.44      1.32 o 
   0  14   1        0.18        1.50      1.34 o 
   1  14   1        2.19        7.08      0.94 o 
   2  14   1        3.20        7.32      0.96 o 
   3  14   1        0.05        3.99      0.95 o 
   4  14   1       30.00       26.28      1.13 o 
   0   0   2      387.54      394.66     37.80 o 
   1   0   2    18975.05    19742.63   1409.06 o 
   2   0   2      174.60      198.91      2.87 o 
   3   0   2     1378.45     1291.38     16.75 o 
   4   0   2      387.23      332.41     15.76 o 
   5   0   2        4.13        7.00      1.29 o 
   6   0   2     4196.24     4214.02    101.06 o 
   7   0   2        7.68        6.79      1.10 o 
   8   0   2        5.25       10.09      0.94 o 
   9   0   2       32.40       38.07      1.17 o 
  10   0   2     1538.90     1395.55     21.85 o 
  11   0   2        0.18        4.47      0.98 o 
  12   0   2      874.55      868.23     12.05 o 
  13   0   2      339.68      288.69      6.00 o 
  14   0   2        1.08        1.01      1.02 o 
  15   0   2       10.58       14.07      1.06 o 
  16   0   2       14.17       18.67      1.26 o 
  17   0   2       57.78       63.18      2.66 o 
  18   0   2       21.94       22.40      1.47 o 
  19   0   2        7.10        6.81      1.70 o 
   1   1   2     5256.31     5105.62     63.11 o 
   2   1   2        8.92       19.79      1.07 o 
   3   1   2     1598.10     1482.41     20.13 o 
   4   1   2      102.90      104.92      1.36 o 
   5   1   2       31.30       28.48      0.90 o 
   6   1   2      464.26      507.35      7.14 o 
   7   1   2      443.98      412.60      5.31 o 
   8   1   2     1193.62     1135.66     30.29 o 
   9   1   2        9.81       11.10      0.78 o 
  10   1   2      577.78      568.62      7.00 o 
  11   1   2       25.41       28.72      0.85 o 
  12   1   2      105.80      116.36      1.50 o 
  13   1   2      103.75       77.72      2.08 o 
  14   1   2       10.40       10.37      0.80 o 
  15   1   2        1.39        2.81      0.78 o 
  16   1   2        1.23        1.42      0.84 o 
  17   1   2       31.06       41.70      1.12 o 
  18   1   2       12.79       16.71      1.05 o 
  19   1   2       41.87       42.33      1.26 o 
   0   2   2    29974.03    29148.98    114.64 o 
   1   2   2      968.85      921.60     10.52 o 
   2   2   2     1552.78     1483.80     34.42 o 
   3   2   2        0.07        0.25      0.96 o 
   4   2   2      982.92      992.79     11.25 o 
   5   2   2      129.15      137.75      2.38 o 
   6   2   2       11.65       12.64      0.88 o 
   7   2   2       12.93       12.61      0.83 o 
   8   2   2      271.22      257.06      3.43 o 
   9   2   2       23.29       21.91      0.73 o 
  10   2   2      106.97      109.47      1.36 o 
  11   2   2      442.08      416.93      4.70 o 
  12   2   2       12.58       10.66      0.78 o 
  13   2   2      155.03      145.63      1.57 o 
  14   2   2       27.41       25.29      0.85 o 
  15   2   2        1.19        0.56      0.76 o 
  16   2   2       23.63       33.21      1.03 o 
  17   2   2        0.11        1.31      0.91 o 
  18   2   2        0.37        2.24      1.08 o 
  19   2   2       29.76       30.56      1.20 o 
   1   3   2      798.89      798.01     10.33 o 
   2   3   2      393.89      363.73      4.28 o 
   3   3   2       92.40      104.49      2.67 o 
   4   3   2      298.48      315.47      4.84 o 
   5   3   2        0.25        0.96      0.90 o 
   6   3   2       67.63       89.90      1.21 o 
   7   3   2     1319.22     1287.21     13.52 o 
   8   3   2      100.38      116.34      1.35 o 
   9   3   2       34.17       32.28      0.88 o 
  10   3   2      736.21      707.56     11.56 o 
  11   3   2      270.91      258.78      3.54 o 
  12   3   2       20.69       18.22      0.73 o 
  13   3   2       61.45       64.26      0.88 o 
  14   3   2       61.06       56.50      0.93 o 
  15   3   2       22.44       29.56      1.07 o 
  16   3   2        1.36        2.53      0.86 o 
  17   3   2       56.25       64.06      2.63 o 
  18   3   2       53.44       54.51      1.52 o 
   0   4   2      817.55      850.55     51.51 o 
   1   4   2      702.96      693.48      6.05 o 
   2   4   2     1226.57     1277.56     10.88 o 
   3   4   2     2668.82     2899.00     35.17 o 
   4   4   2      195.13      202.63      3.11 o 
   5   4   2        6.48       10.41      0.74 o 
   6   4   2       74.17       61.31      1.10 o 
   7   4   2        6.95        9.20      0.92 o 
   8   4   2      595.13      541.49     11.77 o 
   9   4   2      442.81      435.04      5.56 o 
  10   4   2     1145.19     1134.80     15.21 o 
  11   4   2      141.07      135.65      1.71 o 
  12   4   2       48.78       47.35      0.93 o 
  13   4   2       70.85       69.99      1.25 o 
  14   4   2       78.71       73.56      1.29 o 
  15   4   2        4.34        7.14      0.90 o 
  16   4   2       28.98       32.82      1.03 o 
  17   4   2       98.75      101.28      2.41 o 
  18   4   2       12.25       11.88      1.05 o 
   1   5   2       25.29       27.57      1.06 o 
   2   5   2     1561.06     1601.58     25.18 o 
   3   5   2      283.36      265.70      5.41 o 
   4   5   2       91.26       82.97      2.04 o 
   5   5   2      108.47      117.09      1.82 o 
   6   5   2       14.69       24.60      0.89 o 
   7   5   2        5.01       10.70      0.86 o 
   8   5   2       24.82       23.49      0.96 o 
   9   5   2      485.28      505.05      5.05 o 
  10   5   2      821.50      824.88     12.06 o 
  11   5   2       11.05       12.98      0.84 o 
  12   5   2      135.59      139.66      1.90 o 
  13   5   2      127.24      120.74      2.22 o 
  14   5   2       78.84       81.56      1.96 o 
  15   5   2        6.80        6.42      0.77 o 
  16   5   2        6.77        8.14      0.92 o 
  17   5   2      101.90      111.16      1.99 o 
  18   5   2        5.09        4.83      1.04 o 
   0   6   2       90.37       74.54      1.77 o 
   1   6   2       49.19       62.52      2.00 o 
   2   6   2      296.75      245.69      5.15 o 
   3   6   2      143.65      142.32      3.44 o 
   4   6   2       90.52      105.33      1.90 o 
   5   6   2        0.65        0.51      0.82 o 
   6   6   2       34.43       31.10      0.96 o 
   7   6   2        0.70        0.58      0.81 o 
   8   6   2      207.17      178.78      1.82 o 
   9   6   2      696.60      648.37      7.27 o 
  10   6   2      103.57      103.66      1.11 o 
  11   6   2       48.56       54.09      1.02 o 
  12   6   2        0.31        4.97      0.88 o 
  13   6   2        6.92        5.85      0.94 o 
  14   6   2        3.65        3.40      0.79 o 
  15   6   2       20.29       23.51      0.86 o 
  16   6   2      122.64      144.31      2.52 o 
  17   6   2        0.02        0.49      0.93 o 
   1   7   2      656.82      664.48      8.22 o 
   2   7   2      187.62      182.31      2.08 o 
   3   7   2      128.79      156.85      3.56 o 
   4   7   2       77.39       90.68      1.77 o 
   5   7   2        0.29        1.38      0.74 o 
   6   7   2        0.41        0.90      0.83 o 
   7   7   2       15.30       15.11      0.85 o 
   8   7   2       22.51       30.34      0.89 o 
   9   7   2       28.04       30.43      0.94 o 
  10   7   2      155.39      164.89      3.49 o 
  11   7   2      568.88      575.40      7.17 o 
  12   7   2        6.43        8.77      0.85 o 
  13   7   2        0.36        1.47      0.84 o 
  14   7   2        6.38        7.28      0.96 o 
  15   7   2        4.20        4.75      1.01 o 
  16   7   2        9.22        8.78      1.05 o 
   0   8   2       92.54      112.81      1.91 o 
   1   8   2      190.93      164.24      1.54 o 
   2   8   2       45.99       45.83      1.15 o 
   3   8   2       40.91       42.51      1.27 o 
   4   8   2       91.88       94.12      1.70 o 
   5   8   2        1.16        3.12      0.95 o 
   6   8   2      190.86      178.34      2.54 o 
   7   8   2        7.58       10.50      1.04 o 
   8   8   2       96.91       85.01      1.22 o 
   9   8   2       43.43       47.68      1.13 o 
  10   8   2       26.87       34.79      0.96 o 
  11   8   2       17.81       26.61      1.01 o 
  12   8   2        0.57        1.51      0.92 o 
  13   8   2       39.36       45.81      1.11 o 
  14   8   2        1.64        1.63      1.09 o 
  15   8   2       57.33       60.66      1.60 o 
  16   8   2        0.15        0.80      1.04 o 
   1   9   2      159.28      162.37      1.69 o 
   2   9   2      592.55      579.55      9.58 o 
   3   9   2       71.20       68.91      1.48 o 
   4   9   2       23.11       21.56      1.02 o 
   5   9   2       12.82       10.25      0.94 o 
   6   9   2       51.55       43.49      1.10 o 
   7   9   2       38.93       45.83      1.54 o 
   8   9   2        3.95        3.46      0.86 o 
   9   9   2      292.98      279.54      5.71 o 
  10   9   2       55.13       54.59      1.12 o 
  11   9   2       52.95       53.03      1.11 o 
  12   9   2       29.84       35.10      1.12 o 
  13   9   2        6.93        8.60      1.20 o 
  14   9   2       55.65       57.17      1.38 o 
  15   9   2       10.84       10.53      1.22 o 
   0  10   2      158.90      160.21      4.34 o 
   1  10   2       21.54       31.84      1.07 o 
   2  10   2      503.52      503.92      6.97 o 
   3  10   2        1.55        8.02      0.85 o 
   4  10   2        3.03        4.23      0.94 o 
   5  10   2       60.05       46.85      1.22 o 
   6  10   2       23.66       22.77      1.14 o 
   7  10   2        1.20        3.17      1.06 o 
   8  10   2        7.44       11.49      0.97 o 
   9  10   2      402.03      359.56      7.63 o 
  10  10   2        7.53        9.35      1.20 o 
  11  10   2        2.12        6.19      1.09 o 
  12  10   2       20.43       19.67      1.29 o 
  13  10   2       22.35       23.41      1.26 o 
   1  11   2       10.50       10.67      0.83 o 
   2  11   2      256.70      259.95      3.36 o 
   3  11   2       38.68       33.82      1.00 o 
   4  11   2        0.02        0.37      0.95 o 
   5  11   2       20.23       14.20      1.10 o 
   6  11   2       46.27       49.00      1.30 o 
   7  11   2       33.23       34.33      1.23 o 
   8  11   2        6.80       10.98      1.14 o 
   9  11   2       56.61       51.70      1.40 o 
  10  11   2        1.86        3.06      1.17 o 
  11  11   2       52.89       55.30      1.46 o 
  12  11   2        0.62        0.90      1.05 o 
   0  12   2       58.46       59.80      1.51 o 
   1  12   2      147.37      139.70      1.84 o 
   2  12   2        0.04        1.29      0.87 o 
   3  12   2        5.74        6.12      0.87 o 
   4  12   2        3.53        8.86      0.89 o 
   5  12   2       37.89       37.32      1.20 o 
   6  12   2       13.53       16.16      1.01 o 
   7  12   2        2.20        2.46      1.36 o 
   8  12   2       70.19       60.18      1.93 o 
   9  12   2        0.01        9.17      1.42 o 
  10  12   2        7.73        8.12      1.36 o 
   1  13   2      136.12      129.74      1.80 o 
   2  13   2       38.06       42.27      1.04 o 
   3  13   2        3.92        3.83      0.90 o 
   4  13   2        1.36        2.01      0.85 o 
   5  13   2       52.26       49.41      1.20 o 
   6  13   2       16.94       14.68      1.16 o 
   7  13   2        0.11        1.22      1.04 o 
   8  13   2       14.31       15.81      3.68 o 
   0  14   2      215.06      196.53      3.52 o 
   1  14   2       47.05       44.46      1.25 o 
   2  14   2      124.20      103.72      2.40 o 
   3  14   2        0.56        2.26      1.00 o 
   4  14   2        0.45        3.65      4.16 o 
   1   1   3      371.61      385.40      5.72 o 
   2   1   3     1839.58     1756.21     31.10 o 
   3   1   3      465.20      451.56      7.44 o 
   4   1   3      148.43      131.98      2.82 o 
   5   1   3      219.54      228.77      3.16 o 
   6   1   3      180.64      186.36      2.07 o 
   7   1   3      659.10      705.90     10.36 o 
   8   1   3       19.48       16.43      0.83 o 
   9   1   3       37.51       38.10      0.88 o 
  10   1   3      247.11      246.01      3.36 o 
  11   1   3       57.04       63.33      1.05 o 
  12   1   3      751.30      750.67      4.18 o 
  13   1   3       90.09       75.71      1.38 o 
  14   1   3        0.50        1.16      0.87 o 
  15   1   3        0.02        0.28      0.87 o 
  16   1   3       11.63        9.67      0.97 o 
  17   1   3        2.04        2.76      1.00 o 
  18   1   3      105.38      119.91      1.89 o 
   0   2   3     5997.08     5709.71    233.05 o 
   1   2   3      978.26      914.36     16.80 o 
   2   2   3      158.02      155.88      1.79 o 
   3   2   3      396.87      376.06      4.89 o 
   4   2   3      107.52      118.09      2.01 o 
   5   2   3      139.61      153.83      1.78 o 
   6   2   3      150.08      158.85      3.88 o 
   7   2   3      212.65      215.19      2.39 o 
   8   2   3        4.67       11.33      0.81 o 
   9   2   3      701.06      698.89     11.39 o 
  10   2   3      117.25      115.98      1.29 o 
  11   2   3      616.45      617.97      7.87 o 
  12   2   3      126.17      125.53      1.59 o 
  13   2   3      187.69      173.53      1.57 o 
  14   2   3       21.73       20.87      0.87 o 
  15   2   3        1.36        2.52      0.88 o 
  16   2   3        8.36       10.09      0.94 o 
  17   2   3        2.90        4.74      0.94 o 
  18   2   3        8.07        6.59      1.05 o 
   1   3   3        7.89       10.74      1.03 o 
   2   3   3      454.93      482.36      5.92 o 
   3   3   3       30.46       28.04      0.95 o 
   4   3   3      623.29      652.52      6.85 o 
   5   3   3        0.29        0.42      0.82 o 
   6   3   3       71.62       65.22      1.48 o 
   7   3   3       57.18       65.39      1.66 o 
   8   3   3      819.46      868.03     10.88 o 
   9   3   3      241.77      227.29      4.69 o 
  10   3   3        0.34        1.14      0.78 o 
  11   3   3      186.42      182.48      3.09 o 
  12   3   3       18.29       19.74      0.91 o 
  13   3   3        1.80        2.51      0.82 o 
  14   3   3       81.63       80.48      1.80 o 
  15   3   3        2.73        4.78      0.83 o 
  16   3   3       10.60       13.89      0.91 o 
  17   3   3        0.82        2.33      0.90 o 
  18   3   3        3.90        3.38      1.07 o 
   0   4   3      679.23      708.46     15.84 o 
   1   4   3     3560.26     3814.02     23.81 o 
   2   4   3       74.84       75.07      1.40 o 
   3   4   3       14.14       28.95      0.98 o 
   4   4   3      149.70      168.07      3.02 o 
   5   4   3       25.90       25.14      0.87 o 
   6   4   3        4.60        5.81      0.76 o 
   7   4   3       91.69       79.96      1.04 o 
   8   4   3      154.04      134.41      1.97 o 
   9   4   3        4.87       15.71      0.89 o 
  10   4   3       12.40       10.61      0.74 o 
  11   4   3        0.79        2.77      0.71 o 
  12   4   3       38.99       40.42      0.86 o 
  13   4   3       80.46       80.06      1.36 o 
  14   4   3        1.42        3.23      0.82 o 
  15   4   3       44.26       54.55      1.04 o 
  16   4   3        3.39        5.18      0.94 o 
  17   4   3        2.66        3.95      1.08 o 
  18   4   3        2.55        3.55      1.02 o 
   1   5   3      714.86      684.94     14.43 o 
   2   5   3      521.37      535.49      8.55 o 
   3   5   3       11.15       14.58      0.88 o 
   4   5   3       20.22       17.36      0.90 o 
   5   5   3        2.73        9.00      0.83 o 
   6   5   3        1.26        6.56      0.76 o 
   7   5   3       91.34       86.42      1.09 o 
   8   5   3      283.00      294.27      3.09 o 
   9   5   3      113.43      119.27      2.18 o 
  10   5   3       34.22       32.44      0.97 o 
  11   5   3      111.09      118.05      1.94 o 
  12   5   3        6.73        6.73      0.72 o 
  13   5   3       29.00       30.90      0.91 o 
  14   5   3      144.79      148.45      1.83 o 
  15   5   3        0.12        0.68      0.91 o 
  16   5   3        5.00        6.85      0.99 o 
  17   5   3        2.25        3.36      1.03 o 
   0   6   3      471.30      449.40      6.15 o 
   1   6   3      220.19      218.38      4.36 o 
   2   6   3        8.83       12.79      0.96 o 
   3   6   3        6.76       13.24      0.93 o 
   4   6   3       46.80       50.10      1.12 o 
   5   6   3       21.58       17.01      0.80 o 
   6   6   3        3.23        5.03      0.93 o 
   7   6   3       35.36       34.13      0.99 o 
   8   6   3      138.39      129.81      1.66 o 
   9   6   3     1622.71     1548.37     16.77 o 
  10   6   3       18.81       16.91      0.91 o 
  11   6   3      226.00      228.59      2.29 o 
  12   6   3       19.26       22.83      0.93 o 
  13   6   3        8.64        8.97      0.90 o 
  14   6   3      129.51      134.06      2.02 o 
  15   6   3        0.34        0.79      0.88 o 
  16   6   3      106.71      113.28      1.92 o 
  17   6   3       13.32       11.16      1.05 o 
   1   7   3       55.09       51.31      1.35 o 
   2   7   3     1223.14     1120.02     28.09 o 
   3   7   3        0.03        0.09      0.92 o 
   4   7   3      105.36      110.57      2.03 o 
   5   7   3       18.91       14.80      0.97 o 
   6   7   3        4.53        5.66      0.91 o 
   7   7   3        2.29        2.14      0.80 o 
   8   7   3       27.34       25.69      0.88 o 
   9   7   3        4.43       12.14      0.88 o 
  10   7   3      451.37      454.13      5.51 o 
  11   7   3       44.08       47.37      1.09 o 
  12   7   3       24.80       32.42      0.96 o 
  13   7   3        2.42        2.83      0.88 o 
  14   7   3       32.29       37.12      0.93 o 
  15   7   3        6.69        7.80      0.91 o 
  16   7   3       13.54        8.71      0.96 o 
   0   8   3       26.55       23.98      1.42 o 
   1   8   3      298.79      308.37      5.66 o 
   2   8   3      494.82      477.63      6.06 o 
   3   8   3      979.76     1048.54     16.85 o 
   4   8   3       54.24       52.82      1.41 o 
   5   8   3       28.02       21.25      0.94 o 
   6   8   3       62.27       59.39      1.16 o 
   7   8   3        1.96        2.63      0.77 o 
   8   8   3       62.91       53.09      1.12 o 
   9   8   3       38.27       34.13      0.98 o 
  10   8   3        0.34       -0.29      0.83 o 
  11   8   3       49.34       53.90      1.36 o 
  12   8   3      102.48      104.99      2.42 o 
  13   8   3       35.47       42.79      1.40 o 
  14   8   3        0.73        1.94      0.99 o 
  15   8   3       17.06       19.65      1.06 o 
   1   9   3      147.70      140.10      1.91 o 
   2   9   3       11.88       13.48      0.94 o 
   3   9   3       33.55       28.88      1.01 o 
   4   9   3        1.85        0.90      0.94 o 
   5   9   3        4.09        7.20      1.03 o 
   6   9   3       83.66       77.52      1.20 o 
   7   9   3        7.04        6.69      0.95 o 
   8   9   3       22.29       21.41      1.02 o 
   9   9   3       88.37       88.67      1.86 o 
  10   9   3      166.52      152.18      2.22 o 
  11   9   3       14.97       13.99      1.05 o 
  12   9   3        7.05       11.05      1.00 o 
  13   9   3       12.30       14.06      1.11 o 
  14   9   3       18.49       19.04      1.11 o 
   0  10   3       44.76       46.74      2.01 o 
   1  10   3       16.59       22.82      1.10 o 
   2  10   3        2.15        3.26      0.85 o 
   3  10   3        1.90        3.86      0.98 o 
   4  10   3       69.67       61.99      1.12 o 
   5  10   3        8.47        6.93      0.91 o 
   6  10   3       32.75       29.59      1.23 o 
   7  10   3       34.84       33.54      1.31 o 
   8  10   3       25.66       25.26      1.14 o 
   9  10   3       64.32       71.54      1.42 o 
  10  10   3       36.68       37.65      1.54 o 
  11  10   3      138.21      144.35      2.50 o 
  12  10   3       60.27       62.06      1.97 o 
  13  10   3       88.03       85.05      2.30 o 
   1  11   3       89.35       90.97      1.51 o 
   2  11   3       38.36       41.45      1.22 o 
   3  11   3       12.53       15.90      0.90 o 
   4  11   3        1.31        1.31      0.88 o 
   5  11   3       60.71       55.43      1.51 o 
   6  11   3        9.75       14.05      1.01 o 
   7  11   3        6.74       11.90      1.27 o 
   8  11   3       19.60       22.19      1.19 o 
   9  11   3        0.37        4.81      1.27 o 
  10  11   3      169.00      166.66      3.34 o 
  11  11   3        0.45       -0.31      1.12 o 
   0  12   3       44.74       59.41      1.56 o 
   1  12   3      393.44      417.48      5.94 o 
   2  12   3        1.82        6.46      1.02 o 
   3  12   3        0.14        3.27      0.89 o 
   4  12   3        4.73        6.21      1.00 o 
   5  12   3       19.51       18.56      1.03 o 
   6  12   3        9.40       12.92      1.12 o 
   7  12   3        6.11        7.56      1.13 o 
   8  12   3      130.37      119.99      3.30 o 
   9  12   3       47.79       46.32      1.54 o 
   1  13   3       20.85       21.77      1.01 o 
   2  13   3       29.81       26.83      1.06 o 
   3  13   3        0.59        3.50      0.94 o 
   4  13   3        0.02        0.21      0.99 o 
   5  13   3       42.95       40.16      1.10 o 
   6  13   3        8.16        7.96      1.08 o 
   7  13   3       14.33       15.58      1.68 o 
   0   0   4      651.41      593.30      9.10 o 
   1   0   4      413.00      431.36      9.52 o 
   2   0   4       25.07       31.37      1.55 o 
   3   0   4        0.13       13.10      1.13 o 
   4   0   4     2606.60     2623.03     73.50 o 
   5   0   4        4.69        4.71      0.99 o 
   6   0   4        4.37       15.24      1.07 o 
   7   0   4      238.85      231.99      4.63 o 
   8   0   4        3.30        2.52      0.84 o 
   9   0   4      167.71      157.23      3.84 o 
  10   0   4      129.07      131.35      3.05 o 
  11   0   4     1810.35     1738.83     29.52 o 
  12   0   4      501.86      469.50      7.07 o 
  13   0   4      424.88      401.60      7.70 o 
  14   0   4        1.19        3.78      1.32 o 
  15   0   4        0.38        2.86      1.51 o 
  16   0   4       12.55       17.13      1.53 o 
  17   0   4        0.99        0.03      1.48 o 
  18   0   4       17.03       13.49      1.73 o 
   1   1   4       54.65       66.63      1.29 o 
   2   1   4      290.75      295.56      4.11 o 
   3   1   4      123.05      131.05      1.40 o 
   4   1   4      891.99      897.27      4.35 o 
   5   1   4        0.11        1.35      0.80 o 
   6   1   4        4.60        2.43      0.75 o 
   7   1   4       17.10       26.37      0.80 o 
   8   1   4      172.20      171.92      2.15 o 
   9   1   4       39.49       36.92      1.00 o 
  10   1   4       56.45       56.00      0.94 o 
  11   1   4      765.48      763.60      6.27 o 
  12   1   4      172.67      156.14      3.03 o 
  13   1   4        3.75        7.66      0.83 o 
  14   1   4        0.36        3.01      0.94 o 
  15   1   4        9.72       11.54      1.06 o 
  16   1   4        4.61        3.07      0.92 o 
  17   1   4       32.48       36.03      1.20 o 
  18   1   4       81.22       85.39      1.43 o 
   0   2   4      585.83      606.46     19.06 o 
   1   2   4     2439.02     2592.75     37.61 o 
   2   2   4      752.52      857.40      6.49 o 
   3   2   4      127.95      153.49      1.65 o 
   4   2   4       58.25       70.46      1.15 o 
   5   2   4      104.43      109.41      1.30 o 
   6   2   4      538.83      499.38      7.91 o 
   7   2   4       31.70       29.65      0.93 o 
   8   2   4      140.69      143.71      1.40 o 
   9   2   4      150.24      148.94      2.10 o 
  10   2   4      536.18      523.32      5.16 o 
  11   2   4       19.87       32.18      1.30 o 
  12   2   4       11.50        9.90      0.88 o 
  13   2   4       36.50       33.59      1.06 o 
  14   2   4        5.13        6.54      0.86 o 
  15   2   4       14.97       17.68      0.95 o 
  16   2   4       39.60       46.68      1.18 o 
  17   2   4        0.05        0.81      1.00 o 
  18   2   4       39.38       40.12      1.30 o 
   1   3   4     1191.13     1105.09     30.70 o 
   2   3   4     1507.23     1549.71      9.65 o 
   3   3   4        7.75        6.83      0.92 o 
   4   3   4      188.35      193.68      2.83 o 
   5   3   4      143.92      163.92      3.63 o 
   6   3   4      139.27      150.61      2.22 o 
   7   3   4       43.39       45.08      1.02 o 
   8   3   4      352.65      348.26      3.82 o 
   9   3   4      540.32      560.13      4.71 o 
  10   3   4       20.15       18.52      0.81 o 
  11   3   4       31.05       33.28      0.94 o 
  12   3   4       91.93       88.78      1.43 o 
  13   3   4       40.27       38.80      0.99 o 
  14   3   4       13.11       15.79      0.87 o 
  15   3   4        7.14        8.97      0.92 o 
  16   3   4       12.47       16.24      1.04 o 
  17   3   4        8.08        8.99      1.12 o 
  18   3   4       14.45       13.50      3.88 o 
   0   4   4     4333.48     4330.01     27.45 o 
   1   4   4      117.50      120.41      1.42 o 
   2   4   4      233.79      210.41      2.94 o 
   3   4   4       16.06       13.11      0.87 o 
   4   4   4       12.68        9.94      0.88 o 
   5   4   4       31.03       33.35      0.97 o 
   6   4   4       67.12       58.23      0.97 o 
   7   4   4        0.66        2.59      0.74 o 
   8   4   4      729.82      688.07      8.20 o 
   9   4   4     1400.16     1307.80     25.16 o 
  10   4   4       64.14       70.36      0.97 o 
  11   4   4        3.29        6.73      0.84 o 
  12   4   4        0.68        1.34      0.73 o 
  13   4   4       20.90       21.60      0.91 o 
  14   4   4       45.31       46.14      1.38 o 
  15   4   4      100.08      100.38      1.87 o 
  16   4   4      187.61      204.59      3.42 o 
  17   4   4       24.04       25.14      1.15 o 
   1   5   4      711.17      730.45     10.81 o 
   2   5   4      706.84      677.47     10.23 o 
   3   5   4        7.94        4.22      0.76 o 
   4   5   4       10.11        9.30      0.89 o 
   5   5   4        2.23        1.66      0.81 o 
   6   5   4        1.85        4.74      0.88 o 
   7   5   4      465.57      450.18      6.00 o 
   8   5   4      265.89      292.06      1.91 o 
   9   5   4       52.80       58.01      1.12 o 
  10   5   4       15.05       12.16      0.90 o 
  11   5   4        0.12        0.78      0.81 o 
  12   5   4        0.03        0.97      0.94 o 
  13   5   4       24.44       25.17      0.83 o 
  14   5   4       11.13       10.64      0.83 o 
  15   5   4        4.45        5.67      0.85 o 
  16   5   4       24.92       28.04      1.08 o 
  17   5   4        0.21        2.02      0.99 o 
   0   6   4      577.88      645.20      5.38 o 
   1   6   4       17.19       30.32      0.96 o 
   2   6   4      296.86      307.98      2.51 o 
   3   6   4      678.44      689.43      9.15 o 
   4   6   4        8.99        4.84      0.81 o 
   5   6   4        0.00        0.97      0.86 o 
   6   6   4      135.31      125.11      2.76 o 
   7   6   4       20.19       23.38      0.99 o 
   8   6   4       67.05       58.49      1.28 o 
   9   6   4        0.62        1.61      0.75 o 
  10   6   4       57.60       77.47      2.04 o 
  11   6   4       91.65       93.13      1.43 o 
  12   6   4        4.71        4.46      0.87 o 
  13   6   4        3.20        3.50      0.78 o 
  14   6   4        7.74        6.71      0.85 o 
  15   6   4       37.75       41.32      1.02 o 
  16   6   4        0.78        1.25      0.98 o 
   1   7   4      107.51      109.05      1.48 o 
   2   7   4      257.75      232.17      3.46 o 
   3   7   4        4.74        9.37      0.97 o 
   4   7   4       10.33        6.08      0.90 o 
   5   7   4       18.51       12.27      0.87 o 
   6   7   4        8.40        8.51      0.79 o 
   7   7   4       18.29       26.24      1.01 o 
   8   7   4        1.56        2.73      0.94 o 
   9   7   4      154.45      145.21      1.88 o 
  10   7   4      389.64      379.23      4.68 o 
  11   7   4        7.31        7.61      0.86 o 
  12   7   4        0.39        3.45      0.95 o 
  13   7   4       46.78       43.87      1.12 o 
  14   7   4        0.00        0.80      0.87 o 
  15   7   4       27.11       23.03      1.06 o 
   0   8   4        4.81        8.55      1.47 o 
   1   8   4        0.05        1.11      0.82 o 
   2   8   4      121.25      127.75      1.85 o 
   3   8   4       34.68       33.88      1.07 o 
   4   8   4       25.84       29.27      1.02 o 
   5   8   4      144.79      112.81      1.57 o 
   6   8   4        2.31        2.82      0.91 o 
   7   8   4        6.39        5.84      0.88 o 
   8   8   4        4.24        3.87      1.08 o 
   9   8   4       77.10       68.54      1.66 o 
  10   8   4      135.84      133.37      1.82 o 
  11   8   4        2.91        6.04      0.94 o 
  12   8   4       27.21       38.22      1.02 o 
  13   8   4       18.89       22.68      1.10 o 
  14   8   4        1.11        1.67      0.99 o 
   1   9   4       12.92       17.35      0.99 o 
   2   9   4       80.12       79.92      1.36 o 
   3   9   4      472.02      476.40      7.45 o 
   4   9   4        0.05        0.93      0.95 o 
   5   9   4       27.50       21.92      0.94 o 
   6   9   4       69.97       81.21      1.88 o 
   7   9   4        0.15        0.69      0.89 o 
   8   9   4        0.51        2.80      1.06 o 
   9   9   4       11.52       13.11      1.08 o 
  10   9   4      169.10      167.89      2.15 o 
  11   9   4      511.88      522.22      9.28 o 
  12   9   4        1.11        2.06      1.10 o 
  13   9   4        7.48       11.79      1.12 o 
   0  10   4        3.01       14.19      1.44 o 
   1  10   4        0.84        1.57      0.84 o 
   2  10   4        0.49        4.59      0.90 o 
   3  10   4      203.93      203.44      1.78 o 
   4  10   4        5.54        9.31      0.98 o 
   5  10   4       17.95       20.08      1.06 o 
   6  10   4        1.05        3.27      0.88 o 
   7  10   4       14.04       16.23      0.97 o 
   8  10   4        0.99        1.63      1.05 o 
   9  10   4        0.00        1.50      1.22 o 
  10  10   4       84.95       79.47      1.50 o 
  11  10   4       62.71       64.50      2.08 o 
  12  10   4      104.46      112.00      3.33 o 
   1  11   4       11.09       12.02      1.24 o 
   2  11   4        3.30        2.60      0.97 o 
   3  11   4       14.90       16.25      0.96 o 
   4  11   4       16.52       20.74      0.92 o 
   5  11   4       64.63       65.14      1.60 o 
   6  11   4       16.44       16.93      1.14 o 
   7  11   4       16.54       19.78      1.10 o 
   8  11   4        0.04        0.14      1.17 o 
   9  11   4       48.84       43.80      1.65 o 
  10  11   4       46.83       39.12      1.43 o 
   0  12   4       18.85       30.44      1.56 o 
   1  12   4        2.13        7.82      1.05 o 
   2  12   4       69.46       73.26      1.40 o 
   3  12   4        5.50        7.55      1.02 o 
   4  12   4       17.50       17.03      0.93 o 
   5  12   4        2.78        3.28      1.05 o 
   6  12   4       12.56       11.84      1.04 o 
   7  12   4       15.51       20.32      1.25 o 
   8  12   4       22.58       27.08      1.28 o 
   1  13   4       17.21       18.62      1.03 o 
   2  13   4       14.04       11.71      1.11 o 
   3  13   4        5.82        4.16      1.02 o 
   4  13   4       10.20        9.61      1.13 o 
   5  13   4       16.62       19.33      1.18 o 
   1   1   5     1052.72     1063.20     14.24 o 
   2   1   5        8.08        7.91      0.85 o 
   3   1   5       25.60       21.07      0.99 o 
   4   1   5      181.81      199.72      2.12 o 
   5   1   5      149.74      151.12      1.48 o 
   6   1   5      209.08      231.37      2.26 o 
   7   1   5       26.46       28.23      0.87 o 
   8   1   5      128.17      138.48      1.88 o 
   9   1   5       11.15       15.38      0.76 o 
  10   1   5      205.68      212.94      1.84 o 
  11   1   5      172.88      167.69      1.71 o 
  12   1   5      131.23      141.60      1.79 o 
  13   1   5       88.26       86.49      1.21 o 
  14   1   5        7.80        9.85      0.93 o 
  15   1   5        5.73        7.87      0.99 o 
  16   1   5        0.00        0.91      1.10 o 
  17   1   5        0.23        0.78      0.99 o 
   0   2   5       77.62       75.25      2.32 o 
   1   2   5       32.53       39.17      1.07 o 
   2   2   5       53.85       67.59      1.36 o 
   3   2   5       67.26       76.09      1.62 o 
   4   2   5      414.20      399.63      5.07 o 
   5   2   5      166.62      184.90      3.07 o 
   6   2   5      125.57      108.94      1.38 o 
   7   2   5        1.21        0.67      0.82 o 
   8   2   5      632.34      604.77      6.71 o 
   9   2   5        1.57        1.62      0.74 o 
  10   2   5       43.43       42.89      0.96 o 
  11   2   5       29.01       30.21      0.96 o 
  12   2   5      611.92      610.93      8.60 o 
  13   2   5       21.97       24.14      0.96 o 
  14   2   5        0.01        0.13      0.87 o 
  15   2   5       73.03       81.26      1.25 o 
  16   2   5        0.22        2.21      0.93 o 
  17   2   5        9.13        7.61      1.12 o 
   1   3   5      856.64      849.66      9.94 o 
   2   3   5        3.18        4.14      0.91 o 
   3   3   5       55.41       72.20      1.25 o 
   4   3   5       12.97       14.75      0.91 o 
   5   3   5        4.51        7.64      0.86 o 
   6   3   5        5.10       11.01      0.98 o 
   7   3   5      453.31      474.23      7.03 o 
   8   3   5       66.19       68.51      1.37 o 
   9   3   5      111.68      114.59      1.37 o 
  10   3   5        0.40        4.41      0.75 o 
  11   3   5      103.83      102.88      1.89 o 
  12   3   5       50.30       49.42      1.01 o 
  13   3   5        2.04        4.61      0.84 o 
  14   3   5       45.85       43.86      1.02 o 
  15   3   5        0.12        0.87      0.94 o 
  16   3   5        1.27        0.35      0.96 o 
  17   3   5        5.43        6.83      1.14 o 
   0   4   5     2250.97     2316.15     33.43 o 
   1   4   5        2.03        7.34      0.86 o 
   2   4   5        9.00       15.65      0.95 o 
   3   4   5        2.24       12.21      0.90 o 
   4   4   5       19.43       26.07      1.02 o 
   5   4   5        0.84        0.84      0.80 o 
   6   4   5       13.69       15.02      0.86 o 
   7   4   5      191.47      188.66      2.01 o 
   8   4   5       28.37       30.79      0.91 o 
   9   4   5      234.03      208.49      2.18 o 
  10   4   5       16.86       23.81      0.93 o 
  11   4   5      150.33      143.94      2.22 o 
  12   4   5        0.53        1.89      0.80 o 
  13   4   5       15.90       16.10      0.86 o 
  14   4   5        7.46       10.02      0.90 o 
  15   4   5        0.00        2.02      1.06 o 
  16   4   5       74.78       83.99      1.26 o 
   1   5   5      604.33      594.32      6.77 o 
   2   5   5      267.73      255.16      3.48 o 
   3   5   5       63.71       65.63      1.12 o 
   4   5   5       50.80       46.10      1.05 o 
   5   5   5       22.15       17.48      0.98 o 
   6   5   5       65.61       65.21      1.24 o 
   7   5   5      121.53      124.74      1.76 o 
   8   5   5        5.15        5.00      0.78 o 
   9   5   5        6.88        3.49      0.86 o 
  10   5   5        9.22        8.13      0.82 o 
  11   5   5       15.14       15.54      0.94 o 
  12   5   5        1.49        3.14      0.85 o 
  13   5   5        3.51        5.50      0.84 o 
  14   5   5       22.44       23.52      1.03 o 
  15   5   5       12.13       13.92      1.09 o 
  16   5   5        2.34        2.05      1.01 o 
   0   6   5      110.24      130.01      1.94 o 
   1   6   5     1180.46     1168.60     15.99 o 
   2   6   5      186.83      193.64      2.86 o 
   3   6   5      283.20      302.91      3.48 o 
   4   6   5       49.41       39.79      1.09 o 
   5   6   5       37.17       32.92      0.97 o 
   6   6   5      150.29      150.29      3.97 o 
   7   6   5        6.67        7.58      0.78 o 
   8   6   5      290.98      266.98      2.49 o 
   9   6   5        6.34       15.14      0.83 o 
  10   6   5      248.23      229.68      3.39 o 
  11   6   5        5.41        7.24      0.81 o 
  12   6   5       25.09       28.68      1.02 o 
  13   6   5        6.47        6.75      0.81 o 
  14   6   5        1.78        4.12      1.02 o 
  15   6   5       80.50       77.11      1.62 o 
   1   7   5      225.55      234.64      3.96 o 
   2   7   5        1.01        7.29      0.87 o 
   3   7   5      455.38      424.44      8.83 o 
   4   7   5       80.71       62.85      1.20 o 
   5   7   5       11.54       11.03      0.87 o 
   6   7   5       98.69       86.81      1.91 o 
   7   7   5       42.89       41.15      1.20 o 
   8   7   5       20.02       19.78      1.20 o 
   9   7   5       36.79       39.09      1.00 o 
  10   7   5        1.10        3.17      0.96 o 
  11   7   5      205.75      215.32      3.67 o 
  12   7   5       29.28       32.54      0.94 o 
  13   7   5       26.71       28.09      1.00 o 
  14   7   5       28.75       27.77      1.07 o 
  15   7   5        1.52        1.44      2.47 o 
   0   8   5      146.19      149.30      2.33 o 
   1   8   5        0.76       18.43      1.04 o 
   2   8   5      267.12      260.93      5.06 o 
   3   8   5       33.63       31.65      1.01 o 
   4   8   5       20.97       27.56      1.08 o 
   5   8   5       42.95       38.18      1.22 o 
   6   8   5       29.87       29.99      1.09 o 
   7   8   5       16.64       17.36      1.09 o 
   8   8   5        4.11        4.00      0.97 o 
   9   8   5      170.20      177.48      2.78 o 
  10   8   5       40.57       40.11      1.05 o 
  11   8   5      186.32      192.48      3.49 o 
  12   8   5       20.25       22.39      1.01 o 
  13   8   5       77.19       73.17      1.27 o 
   1   9   5       20.75       23.40      1.00 o 
   2   9   5        0.82        0.39      0.91 o 
   3   9   5        1.42        4.70      0.90 o 
   4   9   5       19.05       20.86      1.11 o 
   5   9   5       25.79       23.08      0.96 o 
   6   9   5       58.62       60.55      1.23 o 
   7   9   5        0.00        0.37      1.14 o 
   8   9   5        7.49        9.86      1.56 o 
   9   9   5       75.46       77.47      2.05 o 
  10   9   5        8.97        8.89      1.00 o 
  11   9   5       58.33       53.19      1.30 o 
  12   9   5        0.00        1.36      1.08 o 
   0  10   5        8.60        8.92      1.64 o 
   1  10   5      159.79      171.43      2.93 o 
   2  10   5       15.61       16.17      1.21 o 
   3  10   5      108.78      106.42      2.69 o 
   4  10   5        5.06        6.38      1.01 o 
   5  10   5       54.99       47.35      1.25 o 
   6  10   5       21.42       26.19      1.09 o 
   7  10   5        1.58        2.17      1.03 o 
   8  10   5       33.04       39.15      1.44 o 
   9  10   5        0.26        1.11      1.20 o 
  10  10   5        4.28        7.83      1.10 o 
  11  10   5       22.39       24.79      1.19 o 
   1  11   5        0.59       -0.19      1.05 o 
   2  11   5        1.26        1.68      1.08 o 
   3  11   5        6.96        7.37      1.02 o 
   4  11   5       15.09       15.25      0.98 o 
   5  11   5       42.15       50.54      1.39 o 
   6  11   5        2.06        3.43      1.17 o 
   7  11   5       19.19       17.87      1.08 o 
   8  11   5       33.61       26.89      1.26 o 
   9  11   5       37.38       30.82      1.31 o 
   0  12   5      413.77      402.19      8.39 o 
   1  12   5        0.27        8.13      1.14 o 
   2  12   5        2.41        2.22      1.12 o 
   3  12   5        0.00        0.84      1.10 o 
   4  12   5       18.08       17.14      1.14 o 
   5  12   5       29.62       29.23      1.19 o 
   6  12   5        0.00        1.73      1.17 o 
   1  13   5       17.27       15.95      1.81 o 
   0   0   6      842.19      851.34     31.07 o 
   1   0   6      331.27      369.47      8.11 o 
   2   0   6      499.20      554.35      4.84 o 
   3   0   6      146.26      159.76      1.91 o 
   4   0   6       19.46       19.46      1.38 o 
   5   0   6      493.01      527.84      7.66 o 
   6   0   6       34.76       39.80      1.36 o 
   7   0   6       95.46      102.57      2.00 o 
   8   0   6      284.09      281.06      6.80 o 
   9   0   6      742.64      734.56     11.57 o 
  10   0   6      205.07      211.95      3.12 o 
  11   0   6       87.37      101.76      1.76 o 
  12   0   6      597.18      594.52      8.47 o 
  13   0   6        4.87       11.84      1.47 o 
  14   0   6        0.01        1.38      1.16 o 
  15   0   6       29.09       33.09      1.89 o 
  16   0   6      121.11      126.57      3.08 o 
   1   1   6        1.20        4.37      0.84 o 
   2   1   6      337.86      345.11      4.91 o 
   3   1   6        9.64       10.21      0.87 o 
   4   1   6        0.67        2.86      0.82 o 
   5   1   6      268.32      290.70      2.23 o 
   6   1   6        6.60        6.92      0.80 o 
   7   1   6       42.70       44.73      1.00 o 
   8   1   6       58.50       57.49      1.04 o 
   9   1   6      464.60      467.86      4.43 o 
  10   1   6       26.40       28.48      0.95 o 
  11   1   6      145.62      144.28      1.30 o 
  12   1   6      103.71      105.90      1.20 o 
  13   1   6        1.63        7.87      0.96 o 
  14   1   6        0.43        0.76      0.91 o 
  15   1   6        1.23        1.10      1.00 o 
  16   1   6        3.66        5.90      1.09 o 
   0   2   6       62.69       56.64      1.54 o 
   1   2   6        6.48       27.56      0.99 o 
   2   2   6        4.66       25.76      0.94 o 
   3   2   6       12.28       25.01      1.04 o 
   4   2   6      170.54      180.51      2.41 o 
   5   2   6        3.59       10.92      1.05 o 
   6   2   6        1.07        6.77      0.93 o 
   7   2   6      144.38      137.23      1.71 o 
   8   2   6      319.81      316.27      4.37 o 
   9   2   6      149.58      151.25      2.25 o 
  10   2   6       18.37       19.78      0.91 o 
  11   2   6      230.47      220.22      2.43 o 
  12   2   6      169.52      162.15      1.51 o 
  13   2   6       76.44       70.75      1.27 o 
  14   2   6        7.57        9.40      0.89 o 
  15   2   6       72.92       75.39      1.28 o 
  16   2   6       83.55       87.31      2.73 o 
   1   3   6      655.45      671.86      9.07 o 
   2   3   6       93.97      104.73      2.12 o 
   3   3   6       22.24       22.95      1.00 o 
   4   3   6       53.27       54.46      1.21 o 
   5   3   6      141.64      135.84      3.02 o 
   6   3   6        8.73        9.23      1.03 o 
   7   3   6        0.20        1.12      0.82 o 
   8   3   6      154.63      162.15      2.71 o 
   9   3   6       18.42       20.30      0.86 o 
  10   3   6        5.95        7.70      0.82 o 
  11   3   6       89.70       88.93      2.00 o 
  12   3   6      136.90      131.63      2.02 o 
  13   3   6        2.41        3.53      0.89 o 
  14   3   6        3.26        7.56      0.92 o 
  15   3   6        0.99        1.70      0.96 o 
  16   3   6        0.63        1.35      1.09 o 
   0   4   6        0.25        1.27      1.24 o 
   1   4   6      562.48      566.49      5.74 o 
   2   4   6      545.27      552.32      4.99 o 
   3   4   6      304.00      305.10      5.79 o 
   4   4   6       15.74       19.43      1.01 o 
   5   4   6        9.02        8.42      0.97 o 
   6   4   6      374.46      353.66      6.40 o 
   7   4   6        6.82        6.58      0.90 o 
   8   4   6      224.11      224.44      2.41 o 
   9   4   6      174.12      166.74      1.48 o 
  10   4   6        3.36        5.41      0.89 o 
  11   4   6       76.03       87.48      1.65 o 
  12   4   6       34.96       35.19      0.93 o 
  13   4   6       26.30       28.50      1.04 o 
  14   4   6        6.07        7.04      0.97 o 
  15   4   6       34.75       35.55      1.09 o 
   1   5   6      744.32      762.87     10.02 o 
   2   5   6      217.88      224.22      3.36 o 
   3   5   6       72.57       81.18      1.40 o 
   4   5   6      139.34      128.84      1.74 o 
   5   5   6       40.13       33.87      1.08 o 
   6   5   6      132.22      125.10      1.38 o 
   7   5   6      124.88      121.64      1.81 o 
   8   5   6       95.57       94.14      1.75 o 
   9   5   6      139.32      135.91      1.95 o 
  10   5   6        3.43        6.39      0.93 o 
  11   5   6       85.90       82.08      1.79 o 
  12   5   6        3.62        5.14      0.85 o 
  13   5   6       13.31       10.51      0.94 o 
  14   5   6        1.42        3.37      0.98 o 
  15   5   6        3.62        3.02      1.08 o 
   0   6   6      761.65      748.71      9.25 o 
   1   6   6      141.24      137.65      1.47 o 
   2   6   6       71.29       78.10      1.22 o 
   3   6   6       14.77       19.17      0.98 o 
   4   6   6       60.74       51.01      1.09 o 
   5   6   6       53.18       47.20      1.07 o 
   6   6   6       17.75       18.01      0.90 o 
   7   6   6        1.67        5.60      0.91 o 
   8   6   6      124.96      125.62      1.66 o 
   9   6   6       32.35       38.76      0.96 o 
  10   6   6        5.49       15.95      0.97 o 
  11   6   6        4.59        4.82      0.93 o 
  12   6   6       11.69       13.11      0.99 o 
  13   6   6       88.05       89.67      1.30 o 
  14   6   6        0.85        1.02      1.04 o 
   1   7   6        1.08        2.09      0.89 o 
   2   7   6       48.39       50.51      1.08 o 
   3   7   6      302.38      285.28      4.04 o 
   4   7   6        6.01        3.79      0.98 o 
   5   7   6        2.94        4.20      0.97 o 
   6   7   6       77.02       86.55      1.17 o 
   7   7   6      104.50      106.57      1.67 o 
   8   7   6        0.77        7.81      0.90 o 
   9   7   6       45.76       50.29      1.13 o 
  10   7   6      136.05      132.15      2.02 o 
  11   7   6       39.07       45.92      1.05 o 
  12   7   6        5.21        5.13      0.91 o 
  13   7   6       28.90       29.53      1.08 o 
   0   8   6       37.96       58.46      2.20 o 
   1   8   6       32.63       38.41      1.06 o 
   2   8   6       24.85       26.22      1.06 o 
   3   8   6        6.90        8.02      0.92 o 
   4   8   6       13.27        9.83      1.10 o 
   5   8   6        9.95       10.72      1.08 o 
   6   8   6        3.42        3.30      0.95 o 
   7   8   6       46.89       49.72      1.12 o 
   8   8   6        6.96        6.74      0.93 o 
   9   8   6       59.67       56.75      1.38 o 
  10   8   6      107.95      103.33      1.43 o 
  11   8   6        0.46        5.71      1.00 o 
  12   8   6       89.23       85.46      1.40 o 
   1   9   6        0.03        0.43      0.97 o 
   2   9   6        9.33       11.33      0.99 o 
   3   9   6       22.19       26.27      1.14 o 
   4   9   6       10.13        8.88      1.05 o 
   5   9   6       74.17       71.55      1.52 o 
   6   9   6        5.78        9.46      1.06 o 
   7   9   6        5.37       12.35      1.17 o 
   8   9   6        0.00        1.14      0.98 o 
   9   9   6       28.77       24.33      1.14 o 
  10   9   6      195.91      189.36      2.00 o 
  11   9   6       21.34       22.86      1.21 o 
   0  10   6       22.59       32.88      2.23 o 
   1  10   6       32.44       41.58      1.15 o 
   2  10   6       11.79       15.60      1.17 o 
   3  10   6       62.87       62.48      1.41 o 
   4  10   6       16.83       17.84      1.04 o 
   5  10   6        5.27        7.59      1.01 o 
   6  10   6       50.30       56.10      1.44 o 
   7  10   6       30.50       37.55      1.25 o 
   8  10   6       25.32       27.50      1.31 o 
   9  10   6        1.52        2.07      1.11 o 
   1  11   6        0.14        2.00      1.14 o 
   2  11   6        0.13        1.95      1.18 o 
   3  11   6       87.70       81.29      1.58 o 
   4  11   6        0.05        0.02      1.02 o 
   5  11   6       56.56       50.06      1.43 o 
   6  11   6        6.80        8.30      1.11 o 
   7  11   6        0.40        1.53      1.21 o 
   0  12   6      119.16      129.52      3.69 o 
   1  12   6       27.99       32.81      1.34 o 
   2  12   6        0.09        1.95      1.28 o 
   3  12   6       16.88       12.17      1.15 o 
   4  12   6        0.47        2.73      3.84 o 
   1   1   7       11.43       13.34      0.88 o 
   2   1   7      189.30      193.63      3.32 o 
   3   1   7       29.70       35.17      1.00 o 
   4   1   7      100.34      107.01      1.66 o 
   5   1   7       28.21       30.18      1.09 o 
   6   1   7       66.62       67.83      1.23 o 
   7   1   7      209.03      207.70      3.20 o 
   8   1   7        4.80        6.23      0.80 o 
   9   1   7      125.18      131.36      1.55 o 
  10   1   7       14.56       17.53      0.92 o 
  11   1   7       12.67       12.84      0.97 o 
  12   1   7        0.37        1.26      0.92 o 
  13   1   7       41.18       35.55      1.19 o 
  14   1   7        7.41        9.32      1.08 o 
  15   1   7        7.02        8.21      1.12 o 
   0   2   7      533.84      527.44     10.82 o 
   1   2   7       84.60       82.92      1.69 o 
   2   2   7       41.76       35.44      1.04 o 
   3   2   7        5.22        4.61      0.98 o 
   4   2   7       18.43       16.14      0.96 o 
   5   2   7        0.00        0.69      1.00 o 
   6   2   7       17.51       21.35      0.99 o 
   7   2   7      159.87      165.09      2.93 o 
   8   2   7        8.22        9.06      0.91 o 
   9   2   7      605.44      601.02      6.06 o 
  10   2   7        0.02        6.11      0.88 o 
  11   2   7       44.12       45.16      1.04 o 
  12   2   7        2.06        5.56      0.94 o 
  13   2   7       73.63       70.14      1.45 o 
  14   2   7       10.25       10.50      1.03 o 
  15   2   7       11.30       11.74      1.05 o 
   1   3   7        4.13        4.08      0.82 o 
   2   3   7      563.58      575.91      6.49 o 
   3   3   7       68.06       67.54      1.34 o 
   4   3   7       21.62       28.91      1.09 o 
   5   3   7      235.59      224.08      3.42 o 
   6   3   7       32.57       31.40      1.12 o 
   7   3   7       17.53       18.95      1.11 o 
   8   3   7       54.77       51.30      1.13 o 
   9   3   7        1.91        5.46      0.82 o 
  10   3   7      121.54      120.59      1.25 o 
  11   3   7       34.01       37.24      1.01 o 
  12   3   7      164.63      153.54      2.98 o 
  13   3   7        1.71        1.74      0.94 o 
  14   3   7       20.62       19.02      1.01 o 
  15   3   7        1.05        3.76      4.03 o 
   0   4   7        4.18       21.28      1.25 o 
   1   4   7        0.93        3.91      1.25 o 
   2   4   7        0.82       11.33      0.98 o 
   3   4   7      280.19      281.83      8.24 o 
   4   4   7      122.47      124.83      1.40 o 
   5   4   7       22.92       31.77      1.22 o 
   6   4   7        1.35        3.31      1.08 o 
   7   4   7        0.26        2.86      0.97 o 
   8   4   7       10.17        9.54      0.89 o 
   9   4   7        5.25        4.31      0.85 o 
  10   4   7       77.64       73.72      1.35 o 
  11   4   7        5.74        5.75      0.99 o 
  12   4   7      116.89      109.16      1.85 o 
  13   4   7        0.18        0.71      1.07 o 
  14   4   7        0.81        1.17      0.94 o 
   1   5   7        5.08        8.28      0.91 o 
   2   5   7      292.40      285.95      4.15 o 
   3   5   7      132.44      142.63      2.44 o 
   4   5   7       70.55       62.53      1.24 o 
   5   5   7       56.61       53.92      1.20 o 
   6   5   7        0.32        2.63      1.02 o 
   7   5   7       19.95       23.54      1.06 o 
   8   5   7        1.01        3.63      1.00 o 
   9   5   7       42.21       41.58      1.17 o 
  10   5   7       11.74       11.11      1.02 o 
  11   5   7       11.80       11.50      0.93 o 
  12   5   7       37.75       42.47      1.02 o 
  13   5   7       29.08       26.85      1.16 o 
   0   6   7      255.97      250.56      5.84 o 
   1   6   7        4.85        4.36      1.11 o 
   2   6   7      440.57      442.84      8.42 o 
   3   6   7       30.74       33.76      1.05 o 
   4   6   7        6.40       12.28      1.15 o 
   5   6   7      146.15      133.86      2.37 o 
   6   6   7       46.96       44.30      1.28 o 
   7   6   7       16.50       15.54      1.03 o 
   8   6   7        5.26        9.22      1.03 o 
   9   6   7       16.17       13.61      1.08 o 
  10   6   7       19.20       30.20      1.13 o 
  11   6   7       89.22      102.07      2.49 o 
  12   6   7        2.39        5.78      1.04 o 
  13   6   7       86.83       83.92      2.14 o 
   1   7   7       56.57       53.13      1.26 o 
   2   7   7      148.47      146.88      1.60 o 
   3   7   7        0.18        5.39      1.03 o 
   4   7   7        0.04        0.49      0.98 o 
   5   7   7       57.31       51.78      1.18 o 
   6   7   7        2.55        4.02      1.02 o 
   7   7   7       22.95       23.55      1.00 o 
   8   7   7       11.52       11.74      0.92 o 
   9   7   7        2.42        5.06      1.01 o 
  10   7   7       75.57       76.43      1.63 o 
  11   7   7        0.76        0.35      1.17 o 
  12   7   7        3.16        2.08      1.11 o 
   0   8   7       20.16       44.49      1.84 o 
   1   8   7      450.73      450.64      5.63 o 
   2   8   7       15.20       21.11      1.06 o 
   3   8   7        0.18        0.52      0.93 o 
   4   8   7        1.88        3.01      1.00 o 
   5   8   7       12.38       12.39      1.12 o 
   6   8   7       72.81       89.37      1.44 o 
   7   8   7        5.29       10.74      1.01 o 
   8   8   7       17.70       13.31      0.99 o 
   9   8   7       24.79       28.66      1.12 o 
  10   8   7      116.68      110.04      1.57 o 
  11   8   7        2.30        3.88      1.54 o 
   1   9   7       29.02       32.29      1.19 o 
   2   9   7        0.75        3.34      1.20 o 
   3   9   7       17.65       17.39      1.14 o 
   4   9   7        1.41        3.28      1.11 o 
   5   9   7       39.13       35.25      1.18 o 
   6   9   7       34.47       33.79      1.19 o 
   7   9   7        0.17        2.60      1.03 o 
   8   9   7        7.37        6.53      1.26 o 
   9   9   7        0.02        3.34      1.23 o 
   0  10   7       90.27      108.04      3.82 o 
   1  10   7        5.75       19.91      1.32 o 
   2  10   7       31.43       32.31      1.22 o 
   3  10   7        1.07        2.29      1.10 o 
   4  10   7        8.32        4.94      1.11 o 
   5  10   7       37.53       37.72      1.24 o 
   6  10   7       19.42       16.97      1.23 o 
   7  10   7      206.41      199.41      2.41 o 
   1  11   7       36.98       32.21      1.37 o 
   2  11   7       12.39       13.44      1.38 o 
   3  11   7        4.62        7.49      1.25 o 
   4  11   7        1.37        4.79      1.52 o 
   0   0   8        2.12       13.74      1.74 o 
   1   0   8      266.00      265.73      3.37 o 
   2   0   8        0.00       13.80      1.42 o 
   3   0   8       63.40       68.91      1.59 o 
   4   0   8        9.07       12.03      1.25 o 
   5   0   8        6.73       16.37      1.50 o 
   6   0   8       60.55       70.02      1.83 o 
   7   0   8      176.60      175.48      2.46 o 
   8   0   8     1016.14      978.44     15.17 o 
   9   0   8      230.07      221.89      2.65 o 
  10   0   8       59.80       60.85      1.55 o 
  11   0   8       17.13       18.81      1.41 o 
  12   0   8        3.25        7.03      1.49 o 
  13   0   8        5.00        7.66      1.62 o 
   1   1   8      332.27      356.56      4.12 o 
   2   1   8       65.82       61.98      1.54 o 
   3   1   8       37.25       43.65      1.07 o 
   4   1   8       21.99       21.85      1.08 o 
   5   1   8        3.89        4.58      0.96 o 
   6   1   8        1.15        2.50      0.95 o 
   7   1   8        5.81        9.29      1.02 o 
   8   1   8      233.94      238.85      3.13 o 
   9   1   8      116.71      117.40      1.44 o 
  10   1   8       22.17       22.76      1.05 o 
  11   1   8        8.33       10.71      0.98 o 
  12   1   8        5.95        7.77      1.08 o 
  13   1   8       20.85       19.83      1.18 o 
   0   2   8       11.81       15.11      1.23 o 
   1   2   8       62.33       67.68      1.14 o 
   2   2   8      351.43      365.42      3.41 o 
   3   2   8      196.51      206.42      2.71 o 
   4   2   8        0.85        0.90      0.84 o 
   5   2   8      147.51      154.93      1.57 o 
   6   2   8       26.53       25.68      1.11 o 
   7   2   8        9.33       12.73      0.98 o 
   8   2   8       18.82       22.57      1.13 o 
   9   2   8        7.98       10.49      0.94 o 
  10   2   8        3.10        7.66      1.08 o 
  11   2   8       37.45       36.82      1.21 o 
  12   2   8       94.36       90.35      1.59 o 
  13   2   8        1.57        5.45      1.06 o 
   1   3   8        5.44        5.39      0.94 o 
   2   3   8      124.68      131.90      1.60 o 
   3   3   8        4.60        5.45      1.06 o 
   4   3   8       57.81       58.11      1.41 o 
   5   3   8        1.22        0.84      0.96 o 
   6   3   8        7.09        9.31      1.07 o 
   7   3   8       67.12       61.43      1.28 o 
   8   3   8       65.83       67.68      1.38 o 
   9   3   8      143.39      138.06      3.48 o 
  10   3   8        1.56        2.55      1.12 o 
  11   3   8        1.22        2.61      1.02 o 
  12   3   8       19.63       16.88      1.03 o 
  13   3   8        9.79       12.72      1.09 o 
   0   4   8       63.29       67.44      1.56 o 
   1   4   8        2.57        3.23      0.96 o 
   2   4   8      238.15      244.72      4.62 o 
   3   4   8       40.06       53.69      1.46 o 
   4   4   8       30.48       28.17      1.10 o 
   5   4   8      122.51      124.09      1.89 o 
   6   4   8        5.57        5.52      0.95 o 
   7   4   8        3.31        4.90      1.27 o 
   8   4   8        2.91        4.80      0.99 o 
   9   4   8        4.24        4.31      0.97 o 
  10   4   8        0.47        1.71      0.95 o 
  11   4   8       11.40       13.09      1.00 o 
  12   4   8      162.46      154.10      2.47 o 
   1   5   8        2.21        6.32      1.17 o 
   2   5   8      104.47      107.01      1.41 o 
   3   5   8      297.30      291.99      3.10 o 
   4   5   8       48.98       46.13      1.28 o 
   5   5   8      120.44      107.55      1.56 o 
   6   5   8       31.94       32.33      1.27 o 
   7   5   8        0.11        0.13      1.16 o 
   8   5   8        0.84        1.52      1.08 o 
   9   5   8        8.72       11.31      1.07 o 
  10   5   8      105.93      106.12      1.53 o 
  11   5   8      113.86      111.15      2.21 o 
  12   5   8       38.58       29.77      1.19 o 
   0   6   8       86.93       93.50      2.14 o 
   1   6   8       69.35       73.19      1.41 o 
   2   6   8      104.52       98.94      1.43 o 
   3   6   8        1.92        3.96      1.06 o 
   4   6   8        0.02        5.53      0.95 o 
   5   6   8        0.02       -0.05      1.12 o 
   6   6   8       30.18       30.75      1.47 o 
   7   6   8       44.20       49.57      1.37 o 
   8   6   8       19.95       23.02      1.26 o 
   9   6   8       42.76       43.60      1.32 o 
  10   6   8       42.10       36.54      1.32 o 
  11   6   8        5.81        5.00      1.07 o 
   1   7   8      171.67      172.66      4.22 o 
   2   7   8        0.01        3.39      1.10 o 
   3   7   8       19.28       14.89      1.13 o 
   4   7   8        0.83        2.35      1.14 o 
   5   7   8       19.96       18.65      1.34 o 
   6   7   8      108.30      102.68      1.63 o 
   7   7   8        7.92        8.68      1.14 o 
   8   7   8        7.98        6.31      1.18 o 
   9   7   8        6.14        3.87      1.17 o 
  10   7   8       25.73       26.60      1.24 o 
   0   8   8       66.36       56.54      2.12 o 
   1   8   8        1.58        4.98      1.14 o 
   2   8   8        0.47        2.20      1.25 o 
   3   8   8       11.12       12.78      1.33 o 
   4   8   8        2.55        3.09      1.20 o 
   5   8   8        5.25        2.40      1.24 o 
   6   8   8       46.16       48.45      1.83 o 
   7   8   8        5.14        5.66      1.27 o 
   8   8   8      182.25      170.45      4.04 o 
   1   9   8        0.90        1.72      1.37 o 
   2   9   8      108.84       99.95      2.55 o 
   3   9   8       20.85       17.50      1.35 o 
   4   9   8        0.24        1.15      1.08 o 
   5   9   8        5.00        5.60      1.49 o 
   6   9   8       16.77       22.59      1.61 o 
   0  10   8      251.73      255.98      3.66 o 
   1  10   8       58.12       59.80      1.53 o 
   2  10   8        4.74        4.30      1.33 o 
   3  10   8        0.23        2.37      1.25 o 
   1   1   9       32.57       35.45      1.06 o 
   2   1   9        8.03       14.63      1.01 o 
   3   1   9      153.12      156.20      1.67 o 
   4   1   9       13.04       16.66      1.20 o 
   5   1   9        0.24        2.62      1.12 o 
   6   1   9       43.24       38.15      1.27 o 
   7   1   9       32.69       32.82      1.22 o 
   8   1   9      107.63       99.97      1.50 o 
   9   1   9       28.37       27.68      1.19 o 
  10   1   9       53.52       51.21      1.45 o 
  11   1   9        0.13        0.60      1.20 o 
   0   2   9      109.34      103.86      2.78 o 
   1   2   9       21.16       21.75      0.98 o 
   2   2   9        0.78        3.17      0.91 o 
   3   2   9      199.07      197.27      2.32 o 
   4   2   9       33.15       29.88      1.10 o 
   5   2   9        2.12        6.04      1.15 o 
   6   2   9       15.42       15.24      1.06 o 
   7   2   9       26.78       26.82      1.14 o 
   8   2   9      204.00      188.67      1.85 o 
   9   2   9        5.63        8.41      1.30 o 
  10   2   9       59.79       49.86      1.44 o 
  11   2   9        5.59        6.29      1.07 o 
   1   3   9       57.34       58.00      1.61 o 
   2   3   9       35.93       37.96      1.16 o 
   3   3   9       88.66       86.81      1.37 o 
   4   3   9      270.48      251.12      5.56 o 
   5   3   9       10.79       11.24      1.04 o 
   6   3   9       25.57       26.28      1.17 o 
   7   3   9        2.43        4.66      1.15 o 
   8   3   9       45.93       47.64      1.39 o 
   9   3   9       41.73       41.61      1.29 o 
  10   3   9        1.79        1.78      1.17 o 
  11   3   9      101.31       83.65      1.81 o 
   0   4   9       35.21       33.80      1.69 o 
   1   4   9        8.52       10.38      0.94 o 
   2   4   9       52.50       50.74      1.23 o 
   3   4   9       17.12       16.04      1.05 o 
   4   4   9      103.72      103.32      1.66 o 
   5   4   9       49.76       50.49      1.42 o 
   6   4   9        1.14        1.80      1.13 o 
   7   4   9       16.58       15.24      1.28 o 
   8   4   9        8.66        7.98      1.19 o 
   9   4   9       40.81       41.47      1.24 o 
  10   4   9       12.98       16.34      1.26 o 
   1   5   9        0.91        1.74      1.07 o 
   2   5   9        8.35       10.21      1.01 o 
   3   5   9       44.12       36.95      1.20 o 
   4   5   9        1.94        4.73      1.20 o 
   5   5   9        8.74       10.93      1.15 o 
   6   5   9       31.05       29.08      1.36 o 
   7   5   9        0.25        1.70      1.31 o 
   8   5   9        2.24        5.60      1.08 o 
   9   5   9        1.80        3.96      1.27 o 
   0   6   9       20.74       26.37      1.89 o 
   1   6   9       11.75       16.89      1.27 o 
   2   6   9        0.01        9.78      1.24 o 
   3   6   9       10.48       12.26      1.22 o 
   4   6   9       11.66       15.01      1.06 o 
   5   6   9       34.57       36.56      1.36 o 
   6   6   9        1.87        3.99      1.37 o 
   7   6   9       37.78       37.36      1.40 o 
   8   6   9       13.94       11.92      1.30 o 
   1   7   9       33.83       28.75      1.29 o 
   2   7   9       79.73       74.79      1.77 o 
   3   7   9        7.41        8.26      1.37 o 
   4   7   9        1.96        3.99      1.22 o 
   5   7   9        0.17        0.65      1.22 o 
   6   7   9        0.11        0.59      1.25 o 
   7   7   9        9.93        9.12      1.22 o 
   0   8   9      346.51      317.82      5.11 o 
   1   8   9       15.84       16.90      1.46 o 
   2   8   9      135.45      116.84      3.89 o 
   3   8   9        2.19        2.58      1.24 o 
   4   8   9        0.19       -1.30      1.30 o 
   5   8   9       87.29       79.39      4.67 o 
   0   0  10      162.98      151.35      3.08 o 
   1   0  10       13.57       25.84      1.40 o 
   2   0  10      223.21      228.11      5.73 o 
   3   0  10      214.81      218.83      9.21 o 
   4   0  10       20.34       25.55      1.89 o 
   5   0  10       54.71       57.38      2.37 o 
   6   0  10        2.15        9.06      1.87 o 
   7   0  10      113.25      107.81      3.11 o 
   8   0  10       65.47       56.64      1.98 o 
   9   0  10       45.98       42.78      3.82 o 
   1   1  10       68.97       67.03      1.40 o 
   2   1  10       79.27       86.99      1.69 o 
   3   1  10        1.74        4.33      1.08 o 
   4   1  10      116.79      111.05      1.84 o 
   5   1  10        7.73        8.99      1.12 o 
   6   1  10        4.34        4.25      1.44 o 
   7   1  10       94.04       80.99      1.62 o 
   8   1  10       29.34       30.26      1.25 o 
   9   1  10       29.74       26.56      1.32 o 
   0   2  10       19.16       20.61      1.60 o 
   1   2  10       52.85       50.97      1.20 o 
   2   2  10       51.25       52.52      1.39 o 
   3   2  10        4.79        5.18      1.14 o 
   4   2  10       56.72       55.28      1.38 o 
   5   2  10        1.09        4.19      1.17 o 
   6   2  10       29.84       29.35      1.29 o 
   7   2  10       12.29       12.75      1.52 o 
   8   2  10      198.49      178.16      2.90 o 
   1   3  10       20.83       22.44      1.15 o 
   2   3  10       16.63       15.26      1.20 o 
   3   3  10      127.36      121.20      1.93 o 
   4   3  10       19.11       19.66      1.26 o 
   5   3  10        9.55        7.48      1.32 o 
   6   3  10        0.00        1.43      1.18 o 
   7   3  10        9.44       11.07      1.39 o 
   8   3  10       35.95       32.81      1.53 o 
   0   4  10      127.40      132.27      2.70 o 
   1   4  10        2.62        2.72      1.09 o 
   2   4  10       47.00       42.26      1.28 o 
   3   4  10       12.40       12.03      1.05 o 
   4   4  10        0.65        1.81      1.11 o 
   5   4  10        4.13        5.23      1.26 o 
   6   4  10        0.17        1.51      1.15 o 
   7   4  10      123.16      104.33      2.98 o 
   1   5  10        0.05        0.67      1.25 o 
   2   5  10        2.85        2.74      1.29 o 
   3   5  10        0.76        2.76      1.08 o 
   4   5  10       10.61        7.85      1.19 o 
   5   5  10       40.78       33.88      1.47 o 
   6   5  10        1.37        2.63      1.37 o 
   0   6  10        4.93        5.25      1.75 o 
   1   6  10       21.72       24.57      1.38 o 
   2   6  10       40.54       38.92      1.57 o 
   3   6  10        0.53        1.46      1.41 o 
   4   6  10        1.34        0.83      1.34 o 
   1   1  11        0.01        1.57      1.17 o 
   2   1  11       78.14       69.50      2.55 o 
   3   1  11       18.15       16.04      1.47 o 
   4   1  11      146.38      121.54      3.59 o 
   0   2  11       25.86       25.51      1.65 o 
   1   2  11       15.40       13.39      1.37 o 
   2   2  11       33.21       27.09      1.45 o 
   3   2  11        3.92        3.29      1.26 o 
   4   2  11      110.34       98.82      5.56 o 
   1   3  11        1.73        3.57      1.41 o 
   2   3  11        9.65       12.22      1.39 o 
                                                 
